# Supplementary material for: ComBat-seq: batch effect adjustment for RNA-seq count data
Source: NAR Genom Bioinform. 2020 Sep 21;2(3):lqaa078. doi: 10.1093/nargab/lqaa078 (PMC7518324; doi:10.1093/nargab/lqaa078)
Supplement: lqaa078_Supplemental_Files [file lqaa078_supplemental_files.zip]

Archive with 5 entries (5 files):
- ComBat_Seq_NAR_supplement_revision080920.pdf
- SupplementaryDataS1_DEgenes_HER2.xlsx
- SupplementaryDataS2_DEgenes_EGFR.xlsx
- SupplementaryDataS3_DEgenes_KRAS.xlsx
- SupplementaryDataS4_DEgenes_summarystats.xlsx
