# Supplementary material for: ComBat-seq: batch effect adjustment for RNA-seq count data
Source: NAR Genom Bioinform. 2020 Sep 21;2(3):lqaa078. doi: 10.1093/nargab/lqaa078 (PMC7518324; doi:10.1093/nargab/lqaa078)
Supplement: lqaa078_Supplemental_Files [file lqaa078_supplemental_files.zip › SupplementaryDataS1_DEgenes_HER2.xlsx]

## Sheet: Unadjusted
	logFC	F	PValue	FDR
ERBB2	6.14809	1267.37	1.38796e-27	2.50013e-23
KRT18	1.12075	104.091	1.18106e-11	1.06372e-07
MYADM	1.1856	75.0036	6.00047e-10	2.9264e-06
EPGN	-1.17293	74.1434	6.84744e-10	2.9264e-06
PARP9	-0.871215	72.0479	9.48869e-10	2.9264e-06
SNX9	0.860875	71.8768	9.74761e-10	2.9264e-06
SASH1	-0.535266	57.2991	1.16073e-08	2.98688e-05
STX2	0.471663	50.3976	4.347e-08	9.78781e-05
IFIT1	-2.56852	48.6059	6.23882e-08	0.000111252
ASAP2	0.304594	48.2141	6.75907e-08	0.000111252
MR1	-0.530706	48.1891	6.79384e-08	0.000111252
CYBASC3	-0.389921	47.1504	8.41823e-08	0.000116913
PCDH9	-0.757949	47.1393	8.43761e-08	0.000116913
ENGASE	-0.526948	46.6284	9.38612e-08	0.000120766
TRAFD1	-0.40309	45.0009	1.32414e-07	0.000150127
TSPYL2	-0.523564	44.968	1.3335e-07	0.000150127
ILK	0.344054	43.8013	1.71469e-07	0.000181687
VASP	0.396165	43.2328	1.941e-07	0.00019424
MAP1B	0.80505	41.712	2.71724e-07	0.000257608
BST2	-1.35349	40.7218	3.39572e-07	0.000305835
PYGB	0.584624	39.7905	4.19974e-07	0.000360237
DLC1	-0.712834	39.0283	5.00824e-07	0.000410061
RGS2	-1.55357	36.3573	9.42959e-07	0.000717585
APAF1	0.617745	36.3001	9.56089e-07	0.000717585
SLC16A3	0.893809	35.4882	1.16499e-06	0.000839397
GTF2IRD2P1	-3.60194	34.6367	1.43707e-06	0.000995612
ZXDB	0.550012	33.479	1.92037e-06	0.00124149
CCL2	-2.96107	33.4596	1.92982e-06	0.00124149
LOC285629	-1.57451	33.2813	2.01894e-06	0.00125404
ARHGAP18	0.335087	31.9651	2.82863e-06	0.00169841
IFI44L	-2.58477	31.3581	3.31275e-06	0.00192492
CBR1	-0.626626	31.0899	3.554e-06	0.00192708
WFDC3	1.516	30.8722	3.76357e-06	0.00192708
VAV3	-0.894614	30.7408	3.89642e-06	0.00192708
ITCH	0.418743	30.5519	4.09616e-06	0.00192708
PLD6	-1.18281	30.5091	4.14293e-06	0.00192708
FAM46B	-1.05535	30.4523	4.20589e-06	0.00192708
PLAC2	-0.974123	30.3934	4.27223e-06	0.00192708
POU2F1	0.513587	30.3869	4.27963e-06	0.00192708
ZNFX1	-0.340756	30.3275	4.34774e-06	0.00192708
PGM3	0.388793	30.2167	4.47798e-06	0.00192708
DOK7	1.56861	30.2039	4.49328e-06	0.00192708
IFIH1	-1.04507	30.0392	4.69533e-06	0.00196691
EEF1A2	1.24225	29.863	4.92211e-06	0.00201505
COBLL1	-0.57876	29.6653	5.19069e-06	0.00207777
DAPK1	-0.88725	28.8922	6.39979e-06	0.00250607
HERC5	-1.96573	28.7388	6.67364e-06	0.00255771
ENTPD6	0.396501	28.515	7.09546e-06	0.00266272
IFI44	-1.9985	28.4216	7.27994e-06	0.00267524
STARD5	-0.610386	28.3163	7.494e-06	0.00267524
FAM198B	-0.742771	28.2776	7.57438e-06	0.00267524
FSTL4	-1.04316	28.1746	7.7926e-06	0.00269939
SERPINB1	0.924916	28.0205	8.13173e-06	0.00276371
SERPINF2	1.01643	27.8945	8.42074e-06	0.00280894
SEC24A	0.451047	27.7919	8.66415e-06	0.00283759
IFITM1	-0.87882	27.6935	8.90475e-06	0.00286431
ARHGAP12	0.687595	27.5083	9.37675e-06	0.00291653
WDR63	-1.06395	27.5029	9.39094e-06	0.00291653
ST3GAL4	0.629575	26.9877	1.08519e-05	0.00331313
CBLC	0.585414	26.8972	1.11326e-05	0.0033422
PRRC1	0.248191	26.5947	1.21285e-05	0.00351399
KDELR2	0.371439	26.5377	1.23267e-05	0.00351399
GFPT1	0.751275	26.5369	1.23295e-05	0.00351399
FBXW2	-0.246871	26.4928	1.24852e-05	0.00351399
CRYBB2	-2.42271	26.391	1.28523e-05	0.00356166
SEC23A	0.315034	26.2859	1.32437e-05	0.00361452
FAM46A	-0.559274	26.1977	1.35815e-05	0.0036514
CROT	-0.487332	25.9752	1.44759e-05	0.00383463
HMGA2	1.11391	25.8359	1.50675e-05	0.00393349
ZBTB38	0.549135	25.6928	1.57021e-05	0.00404061
C12orf5	-0.307527	25.5846	1.62012e-05	0.0041103
LTBR	0.338879	25.3576	1.73032e-05	0.0043186
GRHL3	-1.68453	25.3183	1.75017e-05	0.0043186
HOXB3	0.643357	25.143	1.84183e-05	0.00442521
EFCAB7	-0.493958	25.1418	1.84251e-05	0.00442521
EIF2AK2	-0.519828	24.8688	1.99557e-05	0.00472975
SLC9A3R2	0.516178	24.7567	2.06235e-05	0.00480581
C1orf133	1.21692	24.726	2.08101e-05	0.00480581
DTX3L	-0.598539	24.5113	2.21689e-05	0.00498587
EAF2	-0.922705	24.43	2.27074e-05	0.00498587
TWF2	0.362506	24.3911	2.29706e-05	0.00498587
PLAT	1.32128	24.3733	2.30918e-05	0.00498587
PDGFD	-0.60058	24.3725	2.30971e-05	0.00498587
UGT2B17	-1.6351	24.3501	2.32506e-05	0.00498587
RBM43	-0.763105	24.1772	2.44741e-05	0.00518649
RAPH1	0.732279	24.0536	2.53901e-05	0.00531804
UHRF2	0.545784	24.0022	2.5782e-05	0.00533805
ASAP3	-0.531191	23.7952	2.74258e-05	0.00555595
ZNF323	-0.912641	23.7921	2.74513e-05	0.00555595
SERPINB13	-1.4062	23.7076	2.81542e-05	0.00557647
C19orf66	-0.315881	23.7056	2.81718e-05	0.00557647
CLMN	0.40025	23.566	2.93764e-05	0.0057517
ELOVL1	0.472111	23.5064	2.99081e-05	0.00576121
BRMS1	-0.545879	23.4877	3.0077e-05	0.00576121
C6orf106	-0.468615	23.4539	3.03845e-05	0.00576121
PTEN	-0.55913	23.413	3.07607e-05	0.00577179
CCDC117	-0.501161	23.2549	3.22644e-05	0.00599154
ARFGAP3	0.328889	23.1878	3.29267e-05	0.00605212
CSF2	2.8652	23.1416	3.33904e-05	0.00607537
GPR180	0.425313	22.9876	3.49878e-05	0.00630235

## Sheet: OneStep
	logFC	F	PValue	FDR
ERBB2	5.75906	16616.9	4.25477e-51	7.66412e-47
HSPA6	-2.70479	667.261	1.98259e-25	1.78562e-21
DNAJA4	-1.61106	533.783	1.0086e-23	6.05598e-20
SNX9	0.629242	364.193	7.37694e-21	3.32202e-17
EPGN	-1.20288	353.646	1.21444e-20	4.37514e-17
TNFAIP2	-1.4234	321.071	6.19476e-20	1.85897e-16
KRT18	0.899156	318.142	7.22413e-20	1.85897e-16
KLK6	0.770938	298.351	2.11297e-19	4.75762e-16
HSPA7	-3.74827	286.628	4.11324e-19	8.23242e-16
SOD2	-0.869783	278.989	6.4325e-19	1.15869e-15
MYADM	0.893605	253.72	3.06289e-18	5.01562e-15
CRYAB	-1.16263	247.263	4.66428e-18	7.00147e-15
SHC4	0.870508	244.193	5.71617e-18	7.92042e-15
ATP6V0A4	1.17807	224.24	2.26878e-17	2.91911e-14
EPHA3	-0.920126	223.257	2.43488e-17	2.92397e-14
HSPA1A	-1.19587	212.013	5.56915e-17	6.26982e-14
PGM2L1	0.747564	205.307	9.28828e-17	9.5339e-14
PLAUR	0.632272	204.979	9.52702e-17	9.5339e-14
GPRC5A	0.608552	197.996	1.64918e-16	1.56351e-13
AKAP12	0.737615	195.087	2.0828e-16	1.87587e-13
PDGFB	1.42381	191.417	2.80778e-16	2.4084e-13
PYGB	0.422079	188.306	3.63073e-16	2.97274e-13
EEF1A2	1.35637	181.608	6.39227e-16	4.83042e-13
FERMT2	0.671985	181.529	6.43591e-16	4.83042e-13
TUFT1	0.524637	180.207	7.21101e-16	5.19568e-13
CAST	0.467425	173.867	1.25657e-15	8.70562e-13
KRT8	0.722557	171.403	1.56638e-15	1.04501e-12
HSPA1B	-1.01766	162.953	3.40389e-15	2.18979e-12
CALB2	1.07223	154.618	7.56483e-15	4.6988e-12
HSPH1	-0.508998	153.201	8.69515e-15	5.22086e-12
EMP1	0.654271	150.505	1.13653e-14	6.60397e-12
PNMA2	1.54215	149.859	1.21256e-14	6.62191e-12
ALDH1A3	0.608393	149.854	1.21314e-14	6.62191e-12
PLAU	0.582691	147.245	1.57943e-14	8.36773e-12
MYO1E	0.398124	146.79	1.65437e-14	8.51433e-12
SAA2	-1.27041	143.934	2.21949e-14	1.11055e-11
SAA1	-0.738206	142.544	2.56522e-14	1.24884e-11
GM2A	-0.516492	142.015	2.71124e-14	1.2852e-11
KANK4	-0.531478	139.723	3.45298e-14	1.59483e-11
KRT19	0.727933	139.084	3.69555e-14	1.6642e-11
DAPK1	-0.852089	138.052	4.12658e-14	1.81298e-11
STC1	0.953972	137.082	4.58046e-14	1.96447e-11
EPHA4	-0.754907	136.099	5.09396e-14	2.1339e-11
ACTG1	0.529863	133.325	6.89853e-14	2.82416e-11
SEC24D	0.372814	131.742	8.21993e-14	3.29035e-11
SREK1IP1	0.508416	130.726	9.20648e-14	3.60514e-11
GBP6	-0.78536	127.031	1.39872e-13	5.36067e-11
CCNA1	0.513055	125.723	1.62559e-13	6.10035e-11
SPON1	0.716822	124.985	1.77053e-13	6.40659e-11
SERPINB13	-0.885369	124.947	1.77832e-13	6.40659e-11
HMGB3	0.440917	123.409	2.12721e-13	7.51322e-11
KCNN4	0.664558	123.192	2.18213e-13	7.55897e-11
TCF4	-0.486665	122.896	2.25927e-13	7.67853e-11
BCAR3	0.57064	119.431	3.40919e-13	1.13722e-10
INPP4B	0.448303	119.117	3.54035e-13	1.1595e-10
PAQR7	-0.546343	118.38	3.86932e-13	1.24461e-10
DNAJB1	-0.430621	117.764	4.16931e-13	1.31757e-10
PIK3C2B	-1.01768	116.407	4.91944e-13	1.52782e-10
CAPN2	0.372204	116.012	5.16325e-13	1.57637e-10
TRIM22	-0.532624	114.665	6.09688e-13	1.83038e-10
DNAJA1	-0.42817	114.408	6.29423e-13	1.85865e-10
ARRDC4	-0.492504	114.273	6.39999e-13	1.8594e-10
DPYSL2	0.825071	113.517	7.03164e-13	2.01049e-10
FAM83A	0.688485	113.115	7.39418e-13	2.08111e-10
SLC20A2	0.397401	111.947	8.56375e-13	2.37321e-10
ANGPTL4	0.838498	110.669	1.00682e-12	2.74785e-10
PALLD	0.44666	110.177	1.07195e-12	2.88194e-10
HERPUD1	0.448114	109.16	1.22117e-12	3.23483e-10
TNFRSF11B	0.765598	107.338	1.54597e-12	3.98544e-10
C8orf84	0.758777	107.324	1.54877e-12	3.98544e-10
ARHGAP12	0.392299	106.208	1.79192e-12	4.54617e-10
PMP22	0.488233	106.022	1.83628e-12	4.59401e-10
TNS4	0.453815	105.747	1.90387e-12	4.69785e-10
WWTR1	0.412859	104.942	2.11757e-12	5.15457e-10
RBMS2	0.428698	104.691	2.18902e-12	5.25744e-10
GFPT1	0.4403	102.447	2.95546e-12	7.00484e-10
KRT80	0.736252	102.326	3.0041e-12	7.02765e-10
ARHGEF2	0.327834	100.543	3.82731e-12	8.79272e-10
GPR110	0.635369	100.488	3.85624e-12	8.79272e-10
FAM198B	-0.500046	100.002	4.12184e-12	9.28084e-10
KITLG	-0.494931	99.5374	4.39351e-12	9.7451e-10
HSPB8	-0.676655	99.4672	4.43623e-12	9.7451e-10
CDCP1	0.385925	96.0413	7.15619e-12	1.55307e-09
MAP1B	0.982983	94.3544	9.09772e-12	1.95092e-09
IGF2BP3	0.438249	94.1458	9.37379e-12	1.98647e-09
OSBP2	0.581206	93.7237	9.95989e-12	2.08613e-09
APAF1	0.469969	92.2551	1.23189e-11	2.55058e-09
ESR1	-0.770601	91.2213	1.43285e-11	2.93294e-09
NET1	0.378134	91.0986	1.45889e-11	2.95269e-09
ZBED2	0.689397	90.2019	1.66508e-11	3.33256e-09
C10orf10	0.590904	89.3018	1.90315e-11	3.7672e-09
SMURF2	0.538953	88.0088	2.30988e-11	4.52259e-09
ST3GAL4	0.43871	87.9095	2.3447e-11	4.54141e-09
CXCL5	-0.862253	87.6335	2.44439e-11	4.68413e-09
PADI1	1.16645	87.441	2.51654e-11	4.74011e-09
PTPRE	0.44438	87.4156	2.52624e-11	4.74011e-09
RASA3	0.450084	86.8386	2.75726e-11	5.12025e-09
CALD1	0.387277	86.3665	2.96283e-11	5.44586e-09
MR1	-0.403813	86.2189	3.03036e-11	5.51372e-09
ST3GAL5	0.476443	83.1193	4.89589e-11	8.71847e-09

## Sheet: SVASeq
	logFC	F	PValue	FDR
ERBB2	5.96937	4284.21	4.43628e-36	7.99106e-32
EPGN	-1.27959	182.673	6.88513e-15	6.20109e-11
SNX9	0.771794	119.339	2.05771e-12	1.23552e-08
ATP6V0A4	1.49649	108.074	7.27426e-12	3.27578e-08
KRT18	1.08178	100.701	1.75924e-11	6.33785e-08
EEF1A2	1.52175	93.671	4.28099e-11	1.28523e-07
MR1	-0.457021	90.5967	6.4173e-11	1.33521e-07
PLD6	-0.929215	90.4399	6.55291e-11	1.33521e-07
SLC20A2	0.485855	90.306	6.67121e-11	1.33521e-07
SMURF2	0.620254	84.9414	1.38901e-10	2.50203e-07
SERPINB13	-1.01494	83.3816	1.73015e-10	2.83319e-07
CSGALNACT2	0.570465	76.3972	4.80623e-10	7.21456e-07
MYADM	1.12188	74.7175	6.20625e-10	8.093e-07
BST2	-1.13212	74.6301	6.29001e-10	8.093e-07
ST3GAL4	0.504943	72.5571	8.67481e-10	1.04173e-06
PARP9	-0.872268	71.9995	9.46873e-10	1.066e-06
ZBED2	0.896804	68.2587	1.72542e-09	1.82823e-06
PADI1	1.51088	66.6253	2.25834e-09	2.25997e-06
TCF4	-0.491952	64.7743	3.08079e-09	2.92075e-06
SLC16A3	0.75946	64.193	3.4006e-09	2.93382e-06
ASAP2	0.319072	64.1591	3.42033e-09	2.93382e-06
DOK7	1.31144	62.5625	4.50083e-09	3.59069e-06
CCL2	-3.18139	62.3407	4.67756e-09	3.59069e-06
ZBTB38	0.441731	62.078	4.89648e-09	3.59069e-06
DLC1	-0.775403	61.977	4.98347e-09	3.59069e-06
SASH1	-0.54286	61.5735	5.34788e-09	3.70505e-06
CAPN2	0.348909	58.7167	8.89417e-09	5.73856e-06
GFPT1	0.613137	58.7005	8.92021e-09	5.73856e-06
DPYSL2	0.79821	58.1128	9.92454e-09	5.93238e-06
APOL6	-0.661086	58.0994	9.94891e-09	5.93238e-06
IFIT5	-0.622925	57.9575	1.02095e-08	5.93238e-06
CYBASC3	-0.404973	57.6722	1.0756e-08	6.0546e-06
SEC24D	0.414778	57.0923	1.19647e-08	6.53093e-06
TRIM22	-0.753612	56.6967	1.28715e-08	6.81926e-06
TRAFD1	-0.362181	55.8912	1.49516e-08	7.6767e-06
FAM3C	0.495663	55.7532	1.53423e-08	7.6767e-06
CA2	-0.792837	55.2265	1.69365e-08	8.08392e-06
GPR110	0.964045	55.1633	1.71394e-08	8.08392e-06
RPSAP52	1.28513	55.0521	1.75025e-08	8.08392e-06
PCDH9	-0.778676	54.7011	1.87033e-08	8.42257e-06
ZXDB	0.468574	54.2694	2.03015e-08	8.62549e-06
PGM3	0.321492	54.2093	2.05353e-08	8.62549e-06
MTSS1L	-0.467347	54.1952	2.05905e-08	8.62549e-06
DDAH1	0.904509	53.9728	2.14829e-08	8.79076e-06
PRRC1	0.280656	53.8577	2.1961e-08	8.79076e-06
STX2	0.441392	53.6055	2.30483e-08	9.0254e-06
SRMS	1.50975	52.8479	2.66729e-08	1.02225e-05
PARP12	-0.452271	52.4803	2.86457e-08	1.07499e-05
IFI44	-1.57299	52.2557	2.99266e-08	1.10014e-05
ARHGAP18	0.369724	51.695	3.33979e-08	1.19066e-05
RGS2	-1.31229	51.6312	3.38193e-08	1.19066e-05
FBXW2	-0.275103	51.5487	3.43719e-08	1.19066e-05
HMGN3	-0.588609	50.3612	4.34923e-08	1.47816e-05
ENGASE	-0.490252	49.7709	4.89536e-08	1.63296e-05
ETV7	-1.21671	49.0043	5.71555e-08	1.87189e-05
C9orf3	-0.477663	48.183	6.75869e-08	2.15778e-05
ALDH1A3	0.92532	48.1333	6.82805e-08	2.15778e-05
ZNFX1	-0.285179	47.7098	7.45008e-08	2.31376e-05
EZR	0.358759	46.2306	1.01403e-07	3.06491e-05
IDI1	0.391138	46.1986	1.0209e-07	3.06491e-05
ILK	0.33868	45.7095	1.13199e-07	3.3427e-05
DNAJB9	0.601653	45.4514	1.19573e-07	3.39914e-05
VASP	0.394452	45.4089	1.20657e-07	3.39914e-05
RASSF3	0.38162	45.3271	1.22776e-07	3.39914e-05
TSPYL2	-0.507966	45.3016	1.23446e-07	3.39914e-05
VAV3	-0.739329	45.26	1.24545e-07	3.39914e-05
FBXO22	-0.357656	45.0589	1.30008e-07	3.45096e-05
IFIT1	-2.50997	45.0248	1.30958e-07	3.45096e-05
NINJ1	-0.885634	44.8842	1.34957e-07	3.45096e-05
POU2F1	0.564823	44.8695	1.35385e-07	3.45096e-05
IFIH1	-0.854895	44.8475	1.36023e-07	3.45096e-05
WDR63	-0.852674	44.6948	1.40553e-07	3.51636e-05
ZNF323	-0.70206	44.0532	1.61414e-07	3.98295e-05
PLAUR	0.970844	43.9485	1.6512e-07	4.01934e-05
HSPA7	-3.87506	43.7695	1.71667e-07	4.12299e-05
RASA1	0.376044	43.5549	1.7988e-07	4.26339e-05
FSTL4	-1.15003	43.3906	1.86448e-07	4.36166e-05
STARD5	-0.666353	43.0656	2.00208e-07	4.47257e-05
ABHD4	-0.799148	43.0288	2.0183e-07	4.47257e-05
MYEOV	1.3854	43.0026	2.02997e-07	4.47257e-05
HERPUD1	0.59135	42.9964	2.03274e-07	4.47257e-05
TRIOBP	0.340028	42.989	2.03603e-07	4.47257e-05
HERC5	-1.59224	42.9085	2.0724e-07	4.48994e-05
TNS4	0.471331	42.8618	2.09379e-07	4.48994e-05
CREB3L2	0.478612	42.6526	2.19265e-07	4.64661e-05
MAFF	0.626666	42.4979	2.2689e-07	4.75229e-05
KRT8	0.773389	42.3224	2.35887e-07	4.88394e-05
KLF6	0.572932	42.2499	2.39712e-07	4.90427e-05
OAS3	-0.696259	42.1706	2.43975e-07	4.90427e-05
KRT19	1.15926	42.151	2.45036e-07	4.90427e-05
ARFGAP3	0.261655	41.8507	2.61993e-07	5.13451e-05
FAM171B	-0.669072	41.8465	2.62241e-07	5.13451e-05
AFAP1	0.350868	41.7007	2.70926e-07	5.24751e-05
SOD2	-0.957291	41.4688	2.8538e-07	5.46867e-05
VCL	0.737327	41.07	3.12179e-07	5.91045e-05
MAP1B	0.814262	41.0302	3.14996e-07	5.91045e-05
LOC285629	-1.35513	40.7519	3.35476e-07	6.22982e-05
PIK3R1	-0.301767	40.5513	3.51107e-07	6.45357e-05
TSPAN18	1.7961	40.074	3.91501e-07	7.12334e-05
PYGB	0.574213	39.8597	4.11227e-07	7.40742e-05

## Sheet: RUVSeq
	logFC	F	PValue	FDR
ERBB2	5.9536	3798.08	3.35398e-36	6.04153e-32
EPGN	-1.30227	314.88	1.17358e-18	1.05699e-14
SOD2	-0.918863	222.925	2.07269e-16	1.24451e-12
KRT8	0.737174	178.522	5.15342e-15	2.32071e-11
EEF1A2	1.54818	153.92	4.14997e-14	1.49507e-10
CAST	0.446671	140.979	1.39298e-13	3.82863e-10
TCF4	-0.516901	140.301	1.48784e-13	3.82863e-10
HSPA7	-6.51457	157.193	2.19783e-13	4.94868e-10
DPYSL2	0.820912	126.288	6.17687e-13	1.23627e-09
SERPINB13	-1.01228	106.035	6.14333e-12	1.1066e-08
SEC24D	0.391757	104.257	7.63592e-12	1.20702e-08
KRT18	1.09483	103.838	8.04099e-12	1.20702e-08
BCAR3	0.509312	97.7255	1.74096e-11	2.41231e-08
SNX9	0.766507	96.5273	2.03425e-11	2.58159e-08
TNS4	0.447548	96.1048	2.14977e-11	2.58159e-08
STC1	1.04648	95.4312	2.34858e-11	2.64406e-08
CYBASC3	-0.425394	90.35	4.64823e-11	4.92521e-08
DDAH1	0.912521	89.9173	4.93282e-11	4.93638e-08
MR1	-0.469267	88.5492	5.96105e-11	5.51636e-08
CAPN2	0.344604	88.3545	6.12487e-11	5.51636e-08
ATP6V0A4	1.44386	84.2457	1.09695e-10	9.40924e-08
GRAMD2	-0.891019	83.132	1.28924e-10	1.05559e-07
PLD6	-0.92775	82.8221	1.34886e-10	1.05639e-07
PARP9	-0.889005	81.6287	1.60729e-10	1.20634e-07
DLC1	-0.795529	81.1978	1.71308e-10	1.23431e-07
SMURF2	0.601944	79.6807	2.1483e-10	1.45583e-07
ST3GAL4	0.484699	79.5766	2.18217e-10	1.45583e-07
FBXW2	-0.290818	78.2687	2.65951e-10	1.71092e-07
ASAP2	0.312628	76.3489	3.57095e-10	2.17586e-07
PGM2L1	0.621664	76.2541	3.62381e-10	2.17586e-07
MYADM	1.13619	74.3799	4.85763e-10	2.78544e-07
SASH1	-0.560071	74.2627	4.94831e-10	2.78544e-07
AQP5	1.80291	74.0175	5.14385e-10	2.80777e-07
PDGFB	1.2225	73.2279	5.83134e-10	3.08941e-07
FAM129B	0.355446	72.2542	6.81572e-10	3.50776e-07
MYO1E	0.32616	71.9831	7.12008e-10	3.56261e-07
C8orf84	0.707015	71.0723	8.25271e-10	4.01773e-07
FBXO22	-0.359016	70.2412	9.45349e-10	4.4812e-07
HSPA6	-3.54539	69.0116	1.15817e-09	5.34925e-07
MAFF	0.592568	68.47	1.26752e-09	5.69473e-07
BST2	-1.14309	68.3361	1.2962e-09	5.69473e-07
USP2	-1.08961	67.7417	1.43209e-09	6.14196e-07
DOK7	1.30758	67.1396	1.58527e-09	6.62624e-07
SLC20A2	0.464343	67.0168	1.61858e-09	6.62624e-07
PCDH9	-0.789116	66.4623	1.77854e-09	7.1193e-07
PARP14	-0.598367	64.018	2.71198e-09	1.06198e-06
STX2	0.428927	63.8094	2.8128e-09	1.07802e-06
ETV7	-1.18564	63.5352	2.95141e-09	1.10758e-06
DUSP4	0.676341	63.1747	3.14473e-09	1.15525e-06
PRRC1	0.273688	63.0641	3.2067e-09	1.15525e-06
TRAFD1	-0.375972	62.8374	3.33781e-09	1.17258e-06
PPP1R3C	-1.23705	62.594	3.48495e-09	1.17258e-06
FSTL4	-1.18973	62.5234	3.52892e-09	1.17258e-06
TRIOBP	0.337703	62.4269	3.58992e-09	1.17258e-06
WNT7A	0.774501	62.3599	3.63296e-09	1.17258e-06
CHEK1	0.352398	62.3407	3.6454e-09	1.17258e-06
CCL2	-3.26573	61.7931	4.01955e-09	1.26004e-06
MTSS1L	-0.471818	61.741	4.05721e-09	1.26004e-06
BRIP1	0.744162	61.558	4.19252e-09	1.28e-06
HERC3	0.379191	61.2313	4.446e-09	1.32512e-06
SLC16A3	0.743543	61.1798	4.48743e-09	1.32512e-06
ARHGAP18	0.362922	60.2176	5.34154e-09	1.55189e-06
RASSF3	0.379012	59.0716	6.58927e-09	1.88401e-06
CTGF	0.901825	58.9349	6.75756e-09	1.90194e-06
POU2F1	0.573993	58.6236	7.158e-09	1.98365e-06
KRT80	0.632967	58.3021	7.598e-09	2.07368e-06
IFIT5	-0.627791	57.8728	8.23085e-09	2.21287e-06
TLR3	-0.810964	57.7199	8.46949e-09	2.24354e-06
GPR1	-1.00282	57.4891	8.84387e-09	2.30876e-06
CA2	-0.793395	57.1916	9.35224e-09	2.37384e-06
SESN1	-0.465511	57.1891	9.35673e-09	2.37384e-06
ENGASE	-0.502692	57.1134	9.49101e-09	2.37447e-06
STOX2	-0.903606	56.9913	9.7121e-09	2.38808e-06
ZBED2	0.856169	56.9378	9.81059e-09	2.38808e-06
IPPK	-0.315546	56.1591	1.13716e-08	2.73116e-06
CLDN7	0.784709	55.5451	1.27875e-08	3.03079e-06
HERPUD1	0.552786	55.3453	1.32876e-08	3.10843e-06
CCDC88C	-0.629961	54.8503	1.46182e-08	3.36744e-06
PKP2	0.38362	54.7973	1.47687e-08	3.36744e-06
TSPYL2	-0.526364	54.6334	1.5245e-08	3.4326e-06
ZNFX1	-0.295302	54.4586	1.5771e-08	3.50721e-06
F3	0.676301	54.1573	1.67231e-08	3.67358e-06
EPHA3	-1.17121	53.8305	1.78251e-08	3.86847e-06
FAM83A	0.924822	53.3605	1.95471e-08	4.19168e-06
DTX4	-0.289389	53.1861	2.02301e-08	4.28713e-06
RAD51AP1	0.601355	52.2552	2.43301e-08	5.09602e-06
SDR42E1	-0.40864	52.1005	2.50925e-08	5.19529e-06
SYTL5	1.54656	52.0166	2.55165e-08	5.22306e-06
ATG16L1	0.283534	51.799	2.66525e-08	5.39428e-06
DCAF7	0.238959	51.1719	3.02369e-08	5.95307e-06
VASP	0.377061	51.1454	3.0399e-08	5.95307e-06
HSPH1	-0.733427	51.1445	3.04048e-08	5.95307e-06
ECT2	0.48085	51.0786	3.0812e-08	5.96792e-06
FNIP2	-0.529593	50.4119	3.52778e-08	6.7602e-06
APOL6	-0.671013	50.3274	3.58913e-08	6.80198e-06
PHF19	0.534753	50.2785	3.62511e-08	6.80198e-06
CBLC	0.464473	50.124	3.74136e-08	6.94774e-06
PIK3R1	-0.301996	49.9712	3.86029e-08	7.09546e-06
PTK6	0.787968	49.778	4.01642e-08	7.30786e-06
IL18	0.564663	49.416	4.32717e-08	7.79453e-06

## Sheet: ComBat
	logFC	t	P.Value	adj.P.Val
ERBB2	5.66362	162.347	6.1568e-48	1.10902e-43
HSPA7	-3.56021	-27.3006	1.27866e-23	1.15162e-19
HSPA6	-2.77853	-26.4119	3.50369e-23	2.10373e-19
EPGN	-1.28803	-26.0155	5.54827e-23	2.49853e-19
TNFAIP2	-1.50626	-22.699	3.40082e-21	1.22518e-17
CRYAB	-1.2459	-21.5091	1.6989e-20	4.38313e-17
SOD2	-0.958356	-21.5072	1.70332e-20	4.38313e-17
HSPH1	-0.603436	-19.1765	5.04998e-19	1.13707e-15
KRT18	0.809727	19.027	6.35138e-19	1.27119e-15
SNX9	0.535946	18.7345	9.99008e-19	1.79951e-15
PAQR7	-0.635232	-18.3844	1.73148e-18	2.83538e-15
EPHA4	-0.853028	-17.5748	6.39111e-18	9.59359e-15
FAM198B	-0.59393	-17.2411	1.11082e-17	1.53917e-14
SAA2	-1.32308	-16.7114	2.7199e-17	3.24503e-14
PIK3C2B	-1.0905	-16.6931	2.8066e-17	3.24503e-14
DNAJA1	-0.521298	-16.6775	2.88239e-17	3.24503e-14
MYADM	0.800714	16.4895	3.98472e-17	4.22216e-14
DAPK1	-0.94191	-16.3154	5.39289e-17	5.19779e-14
SAA1	-0.833885	-16.3039	5.50238e-17	5.19779e-14
GM2A	-0.609164	-16.2766	5.77115e-17	5.19779e-14
DNAJA4	-1.68871	-16.0454	8.66605e-17	7.43341e-14
TCF4	-0.58252	-15.7256	1.53217e-16	1.2545e-13
KANK4	-0.619559	-15.4174	2.67684e-16	2.09643e-13
FERMT2	0.576714	15.3584	2.98147e-16	2.23771e-13
TRIM22	-0.626932	-15.1134	4.6808e-16	3.15087e-13
CAST	0.372125	15.1113	4.69872e-16	3.15087e-13
DNAJB1	-0.527057	-15.1086	4.7229e-16	3.15087e-13
SERPINB13	-0.968463	-15.0493	5.27194e-16	3.39155e-13
HSPA1A	-1.27631	-15.0283	5.48159e-16	3.40482e-13
KITLG	-0.589932	-14.7442	9.33459e-16	5.6048e-13
PLAUR	0.54312	14.6303	1.15808e-15	6.58223e-13
HSPA1B	-1.09977	-14.6092	1.20542e-15	6.58223e-13
MR1	-0.499641	-14.5988	1.22949e-15	6.58223e-13
EPHA3	-1.00196	-14.5933	1.24241e-15	6.58223e-13
COBLL1	-0.425319	-14.5725	1.29258e-15	6.65237e-13
GPR1	-0.877923	-14.551	1.34672e-15	6.73844e-13
CCL2	-2.40082	-14.2352	2.47078e-15	1.20287e-12
FGFR2	-0.406483	-13.949	4.32017e-15	2.04788e-12
XPC	-0.403988	-13.8019	5.77576e-15	2.66766e-12
HSPB8	-0.753028	-13.7314	6.643e-15	2.98669e-12
ESR1	-0.848239	-13.7198	6.7981e-15	2.98669e-12
GPRC5A	0.517933	13.6925	7.17827e-15	2.99922e-12
ARRDC4	-0.582521	-13.6924	7.18009e-15	2.99922e-12
KRT8	0.635947	13.6823	7.32612e-15	2.99922e-12
RGS2	-1.03732	-13.6607	7.64766e-15	3.06127e-12
GBP6	-0.867462	-13.5648	9.26606e-15	3.62847e-12
MYO1E	0.303713	13.5448	9.64573e-15	3.69678e-12
TM7SF3	-0.356674	-13.4542	1.1577e-14	4.34451e-12
FBXO22	-0.403712	-13.1846	2.00263e-14	7.36193e-12
CYBASC3	-0.453268	-13.1391	2.19845e-14	7.92014e-12
EMP1	0.564241	13.0008	2.92325e-14	1.03248e-11
PLD6	-0.939781	-12.9572	3.19924e-14	1.07876e-11
TNS3	-0.465852	-12.9521	3.23321e-14	1.07876e-11
HSP90AA1	-0.561379	-12.952	3.23395e-14	1.07876e-11
FBXW2	-0.358476	-12.9126	3.50934e-14	1.13448e-11
SLC41A1	-0.320959	-12.9102	3.52696e-14	1.13448e-11
SESN1	-0.46079	-12.7528	4.89886e-14	1.54813e-11
TUFT1	0.430449	12.7188	5.26097e-14	1.62517e-11
SLC47A2	-1.47605	-12.7132	5.3231e-14	1.62517e-11
PLAU	0.493845	12.7002	5.4695e-14	1.64204e-11
OXTR	-1.39947	-12.6	6.75542e-14	1.97014e-11
C1S	-0.564947	-12.5982	6.78113e-14	1.97014e-11
PIK3R1	-0.339809	-12.5699	7.19893e-14	2.05832e-11
EEF1A2	1.24816	12.5596	7.3583e-14	2.07102e-11
CBR1	-0.498318	-12.523	7.9512e-14	2.20346e-11
SLC2A12	-0.669439	-12.4971	8.40062e-14	2.26872e-11
C15orf44	-0.258518	-12.495	8.43858e-14	2.26872e-11
FAM40B	-0.529887	-12.4704	8.89275e-14	2.35566e-11
GRAMD2	-0.834867	-12.411	1.00927e-13	2.63477e-11
ARV1	-0.418489	-12.3828	1.07184e-13	2.75814e-11
TLR3	-0.765492	-12.3323	1.19404e-13	3.02934e-11
PALLD	0.355731	12.2235	1.50877e-13	3.75235e-11
IFIT5	-0.583312	-12.2199	1.52069e-13	3.75235e-11
PYGB	0.328987	12.1981	1.59377e-13	3.87955e-11
ZNFX1	-0.334252	-12.1427	1.79654e-13	4.31481e-11
BCAR3	0.480443	12.1006	1.96826e-13	4.66504e-11
DPYSL2	0.745646	12.0504	2.19508e-13	5.13507e-11
NFE2L1	-0.265433	-12.0374	2.25834e-13	5.21531e-11
HS6ST1	-0.615319	-12.008	2.40744e-13	5.48926e-11
DLC1	-0.784987	-11.9837	2.53881e-13	5.71644e-11
ANKRD33B	-1.43996	-11.951	2.72694e-13	6.06424e-11
CXCR7	-0.889702	-11.9046	3.01858e-13	6.63093e-11
PGM2L1	0.654174	11.8854	3.14862e-13	6.83327e-11
ZNF323	-0.581716	-11.8535	3.37703e-13	7.24171e-11
ALDH1A3	0.51557	11.7606	4.14489e-13	8.78376e-11
STC1	0.880714	11.7541	4.20531e-13	8.80817e-11
SCD5	-0.330707	-11.7203	4.53165e-13	9.38259e-11
STIM2	-0.376315	-11.6706	5.05977e-13	1.0357e-10
PNMA2	1.49635	11.6538	5.253e-13	1.05162e-10
APBB2	-0.331517	-11.6537	5.25429e-13	1.05162e-10
PCDH9	-0.755385	-11.6141	5.73837e-13	1.13588e-10
TSPYL2	-0.49541	-11.5644	6.41167e-13	1.25536e-10
PARP9	-0.885191	-11.5534	6.57114e-13	1.27275e-10
ACTG1	0.43485	11.5225	7.04104e-13	1.34926e-10
PARP14	-0.723405	-11.5084	7.267e-13	1.3779e-10
FBXW7	-0.538728	-11.4785	7.77145e-13	1.4582e-10
DNAJB4	-0.574853	-11.4035	9.20032e-13	1.70851e-10
ADAR	-0.258172	-11.3826	9.64279e-13	1.7724e-10
PI4KB	-0.320887	-11.3539	1.02895e-12	1.87217e-10
SESN2	-0.389847	-11.3048	1.14981e-12	2.07114e-10

## Sheet: ComBat-Seq
	logFC	F	PValue	FDR
ERBB2	5.73794	41079.3	3.16896e-57	5.70824e-53
SNX9	0.608371	657.704	6.44594e-25	4.71287e-21
HSPA6	-2.71264	650.252	7.84911e-25	4.71287e-21
EPGN	-1.22142	512.288	4.7046e-23	2.1186e-19
SOD2	-0.890744	484.859	1.1997e-22	3.65822e-19
KRT18	0.879323	484.414	1.21853e-22	3.65822e-19
CRYAB	-1.18298	459.74	2.95562e-22	7.60565e-19
TNFAIP2	-1.4441	394.031	3.95624e-21	8.90797e-18
MYADM	0.87274	309.343	2.16513e-19	4.33339e-16
GPRC5A	0.587156	303.279	2.99187e-19	5.06307e-16
FERMT2	0.651331	302.668	3.09186e-19	5.06307e-16
CAST	0.446889	298.199	3.94025e-19	5.91464e-16
PYGB	0.401174	282.313	9.58596e-19	1.32825e-15
PLAUR	0.612719	280.429	1.06834e-18	1.37457e-15
TUFT1	0.50455	269.762	1.99804e-18	2.39938e-15
MYO1E	0.377884	263.983	2.83078e-18	3.18693e-15
KRT8	0.703359	259.152	3.80769e-18	4.03459e-15
GM2A	-0.537472	255.331	4.83041e-18	4.8339e-15
ACTG1	0.509057	248.307	7.54309e-18	7.07397e-15
SAA2	-1.28763	247.678	7.85429e-18	7.07397e-15
HSPA1A	-1.21238	246.117	8.68714e-18	7.4515e-15
EEF1A2	1.32869	245.257	9.18508e-18	7.52049e-15
PGM2L1	0.726269	244.076	9.91862e-18	7.768e-15
SAA1	-0.761327	234.242	1.90528e-17	1.39963e-14
DAPK1	-0.874732	233.956	1.94253e-17	1.39963e-14
EMP1	0.634136	231.189	2.34466e-17	1.60961e-14
EPHA4	-0.775826	230.771	2.41267e-17	1.60961e-14
SEC24D	0.352656	228.811	2.76053e-17	1.77591e-14
HSPH1	-0.528777	227.747	2.97116e-17	1.8455e-14
KANK4	-0.551988	223.752	3.92661e-17	2.28294e-14
SHC4	0.852524	223.744	3.92888e-17	2.28294e-14
SERPINB13	-0.906885	222.786	4.20309e-17	2.36595e-14
KLK6	0.752487	220.647	4.89108e-17	2.66979e-14
DNAJB1	-0.451134	211.64	9.3941e-17	4.97694e-14
CAPN2	0.352529	210.224	1.04317e-16	5.36872e-14
PLAU	0.562814	209.038	1.13933e-16	5.70075e-14
ALDH1A3	0.587678	207.106	1.31667e-16	6.41006e-14
PIK3C2B	-1.03719	206.144	1.41559e-16	6.71027e-14
ARRDC4	-0.51343	205.519	1.48399e-16	6.85411e-14
FAM83A	0.667067	204.776	1.56992e-16	7.06973e-14
PALLD	0.427403	202.021	1.93731e-16	8.34149e-14
ATP6V0A4	1.1464	201.834	1.96541e-16	8.34149e-14
STC1	0.935701	201.664	1.99125e-16	8.34149e-14
PAQR7	-0.565103	200.808	2.12693e-16	8.70736e-14
PDGFB	1.404	200.389	2.19692e-16	8.79404e-14
HMGB3	0.419277	199.752	2.30781e-16	9.03707e-14
KRT19	0.70569	195.705	3.16692e-16	1.21374e-13
BCAR3	0.551296	195.249	3.28303e-16	1.23202e-13
DPYSL2	0.806108	194.724	3.42202e-16	1.25798e-13
DNAJA1	-0.44783	189.747	5.09782e-16	1.83654e-13
AKAP12	0.715612	189.237	5.31266e-16	1.87641e-13
FAM198B	-0.520322	188.496	5.64254e-16	1.9546e-13
GBP6	-0.805742	183.786	8.31313e-16	2.82536e-13
SREK1IP1	0.487029	183.331	8.63414e-16	2.88012e-13
HERPUD1	0.428961	182.714	9.09068e-16	2.97728e-13
TCF4	-0.507446	181.693	9.9022e-16	3.18515e-13
TRIM22	-0.555174	178.062	1.34663e-15	4.2556e-13
IGF2BP3	0.416418	177.619	1.39856e-15	4.3435e-13
HSPB8	-0.693817	174.704	1.79795e-15	5.48924e-13
PNMA2	1.52139	171.715	2.33459e-15	7.00883e-13
HSPA1B	-1.03599	170.887	2.51139e-15	7.41601e-13
KITLG	-0.515242	166.372	3.75945e-15	1.09224e-12
INPP4B	0.428201	163.577	4.84774e-15	1.38607e-12
KCNN4	0.644837	163.115	5.05776e-15	1.42352e-12
MAP1B	0.964597	162.916	5.15113e-15	1.4275e-12
MR1	-0.425459	161.336	5.9596e-15	1.62652e-12
WWTR1	0.391692	160.859	6.22969e-15	1.67486e-12
RBMS2	0.408726	158.276	7.93151e-15	2.10103e-12
CDCP1	0.366447	157.688	8.38346e-15	2.18857e-12
ARHGEF2	0.307331	156.669	9.2326e-15	2.37581e-12
FBXW2	-0.285281	152.292	1.40547e-14	3.56575e-12
SLC20A2	0.377335	149.082	1.92498e-14	4.81591e-12
ZBED2	0.670909	148.022	2.13816e-14	5.27599e-12
TNS4	0.433498	147.704	2.20701e-14	5.37229e-12
CALD1	0.367663	144.333	3.097e-14	7.43816e-12
GPR1	-0.808703	143.992	3.2062e-14	7.59911e-12
CYBASC3	-0.380624	142.922	3.57567e-14	8.324e-12
CCNA1	0.492754	142.843	3.60446e-14	8.324e-12
CBR1	-0.425582	140.865	4.41803e-14	1.00737e-11
SMURF2	0.519955	139.408	5.13989e-14	1.15731e-11
PTPRE	0.425051	139.245	5.22804e-14	1.16263e-11
APAF1	0.448146	138.838	5.45516e-14	1.19834e-11
RGS2	-0.985528	138.006	5.95309e-14	1.29196e-11
KRT80	0.714277	137.851	6.05071e-14	1.29752e-11
SESN1	-0.389289	136.797	6.76283e-14	1.43316e-11
GPR110	0.615743	136.518	6.9661e-14	1.45907e-11
VCL	0.466015	135.683	7.61231e-14	1.5761e-11
NET1	0.357237	134.432	8.70238e-14	1.78132e-11
HS6ST1	-0.549133	133.127	1.00169e-13	2.02736e-11
ARHGAP12	0.370925	131.999	1.13221e-13	2.26605e-11
GFPT1	0.420542	131.771	1.16071e-13	2.29758e-11
C6orf136	8.10122	131.364	1.2135e-13	2.37596e-11
TIMP3	0.280255	124.851	2.50945e-13	4.82422e-11
STX2	0.465566	124.823	2.5175e-13	4.82422e-11
ANGPTL4	0.820306	124.585	2.58668e-13	4.90462e-11
CXCR7	-0.832537	124.453	2.62577e-13	4.92688e-11
COBLL1	-0.351928	123.577	2.90261e-13	5.39017e-11
RASA3	0.428926	122.045	3.46332e-13	6.36579e-11
PFKP	0.380083	121.924	3.51236e-13	6.39071e-11
FBXW7	-0.469099	121.489	3.69425e-13	6.65446e-11
