# Supplementary material for: ComBat-seq: batch effect adjustment for RNA-seq count data
Source: NAR Genom Bioinform. 2020 Sep 21;2(3):lqaa078. doi: 10.1093/nargab/lqaa078 (PMC7518324; doi:10.1093/nargab/lqaa078)
Supplement: lqaa078_Supplemental_Files [file lqaa078_supplemental_files.zip › SupplementaryDataS2_DEgenes_EGFR.xlsx]

## Sheet: Unadjusted
	logFC	F	PValue	FDR
USP28	0.517399	73.7765	5.65173e-10	9.85184e-06
IFITM1	1.05786	69.6763	1.09386e-09	9.85184e-06
OGFRL1	1.08455	66.3051	1.92129e-09	1.15361e-05
EPGN	-0.965272	63.4263	3.15691e-09	1.42163e-05
MACC1	-1.13519	61.5146	4.42719e-09	1.44896e-05
USP37	0.573406	60.6842	5.13891e-09	1.44896e-05
NUP107	0.666232	60.1787	5.63077e-09	1.44896e-05
WDHD1	1.27482	58.787	7.26103e-09	1.48219e-05
DLX3	-1.384	58.68	7.40562e-09	1.48219e-05
SLC43A2	-0.599347	57.7712	8.76366e-09	1.5786e-05
GMIP	-0.474859	55.6056	1.31822e-08	2.04582e-05
FAM84B	-0.3218	55.3085	1.39525e-08	2.04582e-05
BCO2	-2.39164	55.0136	1.47647e-08	2.04582e-05
TSPYL1	-0.330729	54.5727	1.60739e-08	2.06813e-05
POLA1	0.860805	52.7916	2.27564e-08	2.58896e-05
MASTL	0.812884	52.4511	2.43405e-08	2.58896e-05
DCLRE1B	1.07681	52.1651	2.57618e-08	2.58896e-05
PRKCZ	-0.537749	52.0707	2.62495e-08	2.58896e-05
BST2	1.15336	51.8723	2.73082e-08	2.58896e-05
ADH7	-5.06639	50.1564	3.85897e-08	3.47558e-05
SPEG	-1.22511	48.6727	5.23486e-08	4.49026e-05
NISCH	-0.641843	48.1023	5.89487e-08	4.82656e-05
LZTFL1	0.577865	47.6986	6.41505e-08	5.01468e-05
NUP85	0.421488	47.5051	6.68142e-08	5.01468e-05
ARHGEF3	-0.351844	46.4532	8.3502e-08	5.94355e-05
MIS18A	1.00299	46.3266	8.57894e-08	5.94355e-05
ALDH4A1	-0.714328	45.8644	9.47253e-08	6.24836e-05
OAS3	1.40621	45.5763	1.00791e-07	6.24836e-05
RPGR	0.864195	45.4988	1.02491e-07	6.24836e-05
TBC1D15	0.563821	45.2537	1.08075e-07	6.24836e-05
DIO2	-3.40474	45.1156	1.11362e-07	6.24836e-05
IFI16	0.352316	45.0327	1.13386e-07	6.24836e-05
IFITM10	-0.514341	44.9889	1.14471e-07	6.24836e-05
ATF1	0.445323	44.3151	1.32623e-07	6.45906e-05
MSH2	0.843466	44.2166	1.35524e-07	6.45906e-05
POU2F1	0.565768	44.1911	1.36284e-07	6.45906e-05
CD24	-2.4007	44.1717	1.36868e-07	6.45906e-05
SASS6	1.032	44.0992	1.39068e-07	6.45906e-05
DUT	1.0679	44.0739	1.39845e-07	6.45906e-05
DEPDC1B	1.19185	43.7283	1.50927e-07	6.79664e-05
NICN1	-0.850914	43.5152	1.58219e-07	6.95121e-05
CAPS	-1.38528	42.9777	1.78333e-07	7.55852e-05
PLEKHN1	-1.11012	42.8597	1.83099e-07	7.55852e-05
INPPL1	-0.737845	42.6405	1.92317e-07	7.55852e-05
NUP37	0.591049	42.5859	1.9469e-07	7.55852e-05
C18orf54	0.827922	42.5553	1.96035e-07	7.55852e-05
KDM4A	-0.508672	42.4436	2.0102e-07	7.55852e-05
RAD54B	1.33699	42.3739	2.04198e-07	7.55852e-05
MMS22L	1.21033	42.3433	2.05611e-07	7.55852e-05
TOB1	-0.633228	42.1727	2.13681e-07	7.69806e-05
LIN54	0.823656	42.0619	2.19103e-07	7.73099e-05
TAF4B	0.789309	41.8879	2.27909e-07	7.73099e-05
VRK1	1.00626	41.8265	2.31105e-07	7.73099e-05
ARFGAP1	-0.531679	41.679	2.38979e-07	7.73099e-05
NASP	0.958524	41.6729	2.39315e-07	7.73099e-05
ZNF608	0.734384	41.6153	2.42471e-07	7.73099e-05
HLA-B	0.510422	41.5631	2.4537e-07	7.73099e-05
PLXNB3	-1.3859	41.4999	2.4893e-07	7.73099e-05
DSN1	1.23575	41.0779	2.74148e-07	8.1461e-05
NADSYN1	-0.328756	40.9825	2.80216e-07	8.1461e-05
RFC4	1.27644	40.9442	2.82692e-07	8.1461e-05
ARL13B	0.471985	40.8575	2.88379e-07	8.1461e-05
PAPSS2	-2.82885	40.7502	2.9559e-07	8.1461e-05
IP6K2	-0.519957	40.7115	2.98239e-07	8.1461e-05
RBPJ	0.431902	40.6762	3.00677e-07	8.1461e-05
RNF128	-1.52006	40.5961	3.06289e-07	8.1461e-05
ANGPTL7	-5.53637	40.5921	3.06571e-07	8.1461e-05
LRRC58	0.532957	40.5787	3.07519e-07	8.1461e-05
TEX30	1.04075	40.4344	3.17954e-07	8.30044e-05
SP6	-1.7708	40.3517	3.24094e-07	8.33987e-05
SNCG	-0.786163	40.2668	3.30537e-07	8.38585e-05
MAGOH	0.817728	40.1711	3.37961e-07	8.45513e-05
PEG10	1.29062	39.7374	3.73896e-07	9.11602e-05
PROM2	-2.62683	39.6949	3.77634e-07	9.11602e-05
CDK2	0.834201	39.6731	3.7956e-07	9.11602e-05
CENPQ	1.30877	39.3871	4.05873e-07	9.61972e-05
NUP205	0.578133	39.2679	4.17412e-07	9.7631e-05
HMGB1	0.844337	39.2138	4.22762e-07	9.7631e-05
KATNAL1	0.575704	39.0682	4.37516e-07	9.95583e-05
ACOX1	-0.810731	39.0157	4.42973e-07	9.95583e-05
CLK3	-0.556688	38.9342	4.51582e-07	9.95583e-05
ISYNA1	-0.666737	38.9162	4.53505e-07	9.95583e-05
DNMT1	1.13841	38.8572	4.59882e-07	9.95583e-05
TCF4	-0.763886	38.8171	4.6427e-07	9.95583e-05
HEXIM1	-0.261663	38.6353	4.84718e-07	0.00010272
SERPINB7	-0.767116	38.4743	5.0363e-07	0.000105487
RFC1	0.510036	38.3404	5.19956e-07	0.000107655
LSM6	0.986859	38.1578	5.43122e-07	0.000108313
UNC79	-1.96647	37.9984	5.64235e-07	0.000108313
NPTXR	-1.88132	37.9851	5.66034e-07	0.000108313
IRGQ	-0.587702	37.9824	5.6641e-07	0.000108313
NACC2	-0.805325	37.9804	5.66684e-07	0.000108313
C15orf52	-1.88507	37.9467	5.71274e-07	0.000108313
FBXO2	-0.838184	37.9277	5.73886e-07	0.000108313
SPSB1	-0.991045	37.9158	5.75522e-07	0.000108313
SURF1	-0.55189	37.9033	5.7725e-07	0.000108313
MCM3	1.20726	37.8551	5.83977e-07	0.000108445
COL1A1	-1.70525	37.7653	5.96708e-07	0.000108594
C1orf112	1.3693	37.7564	5.97989e-07	0.000108594
TMEM132B	-1.79302	37.7192	6.03367e-07	0.000108594

## Sheet: OneStep
	logFC	F	PValue	FDR
MT2A	1.08045	282.843	2.68785e-19	4.84163e-15
KRT4	-1.21218	148.784	8.93304e-15	6.15849e-11
MT1X	0.96416	142.367	1.75212e-14	6.15849e-11
WDHD1	0.588778	140.916	2.0471e-14	6.15849e-11
OGFRL1	0.63887	140.173	2.21811e-14	6.15849e-11
KRT81	-1.03766	139.704	2.33386e-14	6.15849e-11
MCM2	0.539827	139.472	2.39324e-14	6.15849e-11
MCM4	0.411383	126.884	9.88527e-14	2.22579e-10
ETS1	0.519365	125.041	1.22766e-13	2.4571e-10
EGR3	1.49184	118.089	2.84511e-13	5.1249e-10
MCM7	0.419036	116.731	3.36758e-13	5.51457e-10
DUSP6	0.857881	113.339	5.16502e-13	7.75313e-10
MYBL2	0.542516	109.421	8.56806e-13	1.1872e-09
RAD51AP1	0.679533	107.599	1.08926e-12	1.40149e-09
MAOA	-0.476216	103.438	1.90656e-12	2.28952e-09
PCDH19	1.17386	100.534	2.84602e-12	3.16973e-09
FAM111B	0.470823	100.177	2.99147e-12	3.16973e-09
SKA3	0.509608	99.2385	3.41217e-12	3.41464e-09
MELK	0.489842	96.6299	4.94329e-12	4.61041e-09
KIAA1609	-0.341216	96.3867	5.11898e-12	4.61041e-09
TOB1	-0.360184	92.3723	9.19722e-12	7.88902e-09
CD24	-0.675146	88.9824	1.53033e-11	1.25299e-08
PIK3R3	-0.394788	88.6486	1.61021e-11	1.26107e-08
TMEM194A	0.507304	88.1615	1.73473e-11	1.30199e-08
MME	-0.399346	83.5888	3.54194e-11	2.55204e-08
CCNA1	0.947153	83.2548	3.7355e-11	2.58798e-08
RHOBTB3	-0.429652	80.3146	6.00567e-11	4.00667e-08
IFI27	1.12417	79.0389	7.40721e-11	4.76522e-08
LRRC8C	0.546347	78.3329	8.3273e-11	5.1724e-08
PHLDB2	0.434896	77.4286	9.68482e-11	5.81509e-08
SMC2	0.426989	76.0348	1.2252e-10	7.1192e-08
MCM5	0.550253	75.836	1.26729e-10	7.13363e-08
SAMD11	-1.22973	73.5471	1.87782e-10	9.9944e-08
FANCI	0.46245	73.5207	1.88647e-10	9.9944e-08
E2F1	0.556763	72.7007	2.17626e-10	1.11371e-07
PGF	-0.61089	72.5721	2.22581e-10	1.11371e-07
GINS1	0.461025	71.4568	2.70867e-10	1.31868e-07
PEG10	0.459543	71.2923	2.78873e-10	1.32193e-07
RAD21	0.291186	70.9398	2.96884e-10	1.37122e-07
RFC2	0.388566	70.6978	3.09949e-10	1.39578e-07
STIL	0.429001	70.45	3.2396e-10	1.42329e-07
ATAD2	0.458156	69.2364	4.02881e-10	1.72788e-07
FBLN1	-0.395249	68.8146	4.34852e-10	1.82162e-07
IL6R	0.713289	68.3307	4.74846e-10	1.94396e-07
TRAM2	0.408414	67.5857	5.44156e-10	2.1782e-07
EPHX1	-0.345578	67.0846	5.9671e-10	2.33664e-07
IFITM10	-0.615217	66.6155	6.50775e-10	2.49413e-07
DUT	0.396837	66.2882	6.91525e-10	2.59509e-07
MT1E	0.595343	66.0233	7.26466e-10	2.67058e-07
NASP	0.34969	65.8713	7.47359e-10	2.69244e-07
FOXM1	0.407958	65.7011	7.71497e-10	2.7249e-07
CDC45	0.600219	64.8945	8.97598e-10	3.10932e-07
DDIT4	-0.361584	64.597	9.49437e-10	3.14195e-07
RFC4	0.469126	64.5954	9.49724e-10	3.14195e-07
BRCA1	0.529388	64.5421	9.59349e-10	3.14195e-07
ODZ2	1.11717	64.2072	1.02217e-09	3.28793e-07
MCM6	0.472932	63.6099	1.14522e-09	3.61909e-07
TRIP13	0.442478	63.2401	1.22912e-09	3.81726e-07
CCDC99	0.392953	62.9333	1.30363e-09	3.98006e-07
INHBA	0.533599	62.544	1.40513e-09	4.21843e-07
DEK	0.404889	61.9039	1.59044e-09	4.69649e-07
MLF1IP	0.510965	61.7696	1.6325e-09	4.74293e-07
DCLRE1B	0.497602	61.3743	1.76321e-09	4.94609e-07
RAD54B	0.515769	61.3432	1.77393e-09	4.94609e-07
DTL	0.493125	61.312	1.7848e-09	4.94609e-07
SCARA3	0.429789	61.0339	1.8846e-09	5.14352e-07
EPGN	-0.495435	60.9316	1.92277e-09	5.16938e-07
DSN1	0.457474	60.4346	2.12016e-09	5.61625e-07
GPR126	0.403636	60.2349	2.20538e-09	5.72838e-07
DEPDC1B	0.459601	60.1876	2.22609e-09	5.72838e-07
TMPO	0.369931	60.0003	2.31011e-09	5.78637e-07
UNG	0.32468	59.9943	2.31288e-09	5.78637e-07
WHSC1	0.382868	59.6808	2.46128e-09	6.07329e-07
BRIP1	0.572294	59.528	2.53722e-09	6.13471e-07
USP28	0.330961	59.4943	2.55429e-09	6.13471e-07
MMS22L	0.468517	59.1543	2.7335e-09	6.47876e-07
SH3BP4	0.320553	58.8194	2.92298e-09	6.83788e-07
ARNTL2	0.51474	58.549	3.08607e-09	7.12684e-07
H2AFZ	0.380253	58.2149	3.30088e-09	7.52643e-07
PROM2	-0.554201	56.7893	4.41081e-09	9.93148e-07
RNMT	0.249514	55.9179	5.27744e-09	1.1606e-06
DLGAP5	0.366719	55.8579	5.3433e-09	1.1606e-06
CHAF1A	0.350775	55.8539	5.3478e-09	1.1606e-06
NCAPD2	0.320507	54.9182	6.49704e-09	1.39323e-06
SESN2	-0.389131	54.827	6.62216e-09	1.40335e-06
CLDN7	-0.532829	54.698	6.80347e-09	1.42501e-06
DNMT1	0.396777	54.4915	7.10482e-09	1.47102e-06
ZNF608	0.348491	54.2888	7.4143e-09	1.51435e-06
ZSWIM4	0.587482	54.2455	7.48223e-09	1.51435e-06
EXO1	0.522839	53.5625	8.6449e-09	1.73023e-06
DNAJB5	0.540631	52.5712	1.06821e-08	2.06988e-06
DNER	-0.372747	52.5641	1.06983e-08	2.06988e-06
KAT6A	0.28363	52.5343	1.07669e-08	2.06988e-06
CLSPN	0.491073	52.5194	1.08016e-08	2.06988e-06
TOM1L2	-0.349463	52.2966	1.13318e-08	2.14862e-06
MCM8	0.446687	52.141	1.1718e-08	2.19872e-06
ASF1B	0.413377	52.0829	1.1866e-08	2.20354e-06
E2F8	0.559281	51.9752	1.21451e-08	2.23234e-06
C1orf112	0.484305	51.7832	1.26602e-08	2.28504e-06
TSPYL1	-0.236829	51.774	1.26855e-08	2.28504e-06

## Sheet: SVASeq
	logFC	F	PValue	FDR
BCO2	-1.33709	93.0635	3.42785e-11	6.17459e-07
WDHD1	0.775187	85.7633	9.36025e-11	8.43031e-07
IFITM10	-0.638494	72.5459	6.83936e-10	4.10658e-06
OGFRL1	0.68968	59.0447	6.89858e-09	3.1066e-05
MCM5	0.868786	57.0368	1.00166e-08	3.14881e-05
DCLRE1B	0.632575	56.792	1.04885e-08	3.14881e-05
MCM2	0.916603	55.0336	1.46559e-08	3.77139e-05
OAS3	0.780479	52.2641	2.51753e-08	5.66854e-05
MACC1	-0.78231	48.3643	5.56416e-08	0.000110296
DUT	0.604863	47.1284	7.21253e-08	0.000110296
USP28	0.397007	47.0726	7.29821e-08	0.000110296
CENPN	0.626811	46.7445	7.82456e-08	0.000110296
DEPDC1B	0.680728	46.6638	7.96008e-08	0.000110296
MCM3	0.62505	46.2612	8.67421e-08	0.000111606
NCAPH2	0.472289	45.7021	9.78079e-08	0.000117454
NCDN	-0.295138	44.6341	1.23325e-07	0.000138841
DSN1	0.693128	43.2769	1.66368e-07	0.000176282
EPGN	-0.645373	42.9495	1.78974e-07	0.000179103
RAD54B	0.756514	41.5183	2.47244e-07	0.000227746
CCDC99	0.60205	41.4197	2.52868e-07	0.000227746
POLA1	0.531719	40.9414	2.8215e-07	0.000242017
DLX3	-1.25146	40.6025	3.05062e-07	0.000249776
MIS18A	0.592045	40.3489	3.23494e-07	0.000253352
MCM4	0.761284	39.9998	3.50824e-07	0.000263308
RFC4	0.72167	38.818	4.63055e-07	0.000333641
MCM6	0.807016	38.5375	4.94934e-07	0.000342894
NUP107	0.461328	38.1349	5.44814e-07	0.000344732
IFITM1	0.89125	37.9062	5.75504e-07	0.000344732
MASTL	0.512	37.9031	5.75938e-07	0.000344732
TSPYL1	-0.274965	37.8886	5.77947e-07	0.000344732
FAM84B	-0.235648	37.6971	6.05179e-07	0.000344732
RAD51AP1	1.32641	37.6477	6.12414e-07	0.000344732
DTYMK	0.557682	37.2716	6.70674e-07	0.000366086
RFC5	0.613713	37.0809	7.02432e-07	0.000372144
MELK	0.818368	36.8611	7.41016e-07	0.000381369
PEG10	0.729956	36.2927	8.51618e-07	0.000419874
C1orf112	0.744306	36.2413	8.62452e-07	0.000419874
USP37	0.433338	35.9487	9.26973e-07	0.00043941
MLF1IP	0.947928	35.5646	1.01953e-06	0.000470893
SLC43A2	-0.49172	35.0683	1.15391e-06	0.000506904
FIGNL1	0.750547	35.0479	1.15983e-06	0.000506904
GMIP	-0.37757	34.9726	1.18192e-06	0.000506904
CD24	-1.09446	34.6714	1.27488e-06	0.000534055
CTDSPL2	0.534636	34.5554	1.3127e-06	0.000537401
ADH7	-3.66046	34.3497	1.38279e-06	0.000553515
SASS6	0.606144	34.1613	1.45044e-06	0.000556592
VRK1	0.571929	34.1563	1.45227e-06	0.000556592
CDK2	0.447137	33.3808	1.77048e-06	0.000660978
MCM8	0.763421	33.3208	1.79803e-06	0.000660978
ORC6	0.555351	32.9497	1.97874e-06	0.000706523
BST2	0.717801	32.9076	2.00037e-06	0.000706523
E2F1	0.981314	32.5931	2.17059e-06	0.000744668
ACOX1	-0.363114	32.557	2.19105e-06	0.000744668
MCMBP	0.385714	32.0242	2.51866e-06	0.000840159
RNF128	-0.667418	31.9049	2.59888e-06	0.000850998
KIF22	0.510471	31.7488	2.70803e-06	0.000850998
NUP85	0.25596	31.6409	2.78632e-06	0.000850998
MMD	0.513849	31.4626	2.92092e-06	0.000850998
MMS22L	0.717327	31.4541	2.92752e-06	0.000850998
HMGB1	0.4597	31.4281	2.94776e-06	0.000850998
DAZAP1	0.287828	31.4272	2.94846e-06	0.000850998
SAMHD1	0.871839	31.3777	2.98741e-06	0.000850998
BRIP1	0.970762	31.2893	3.05841e-06	0.000850998
LZTFL1	0.359717	31.2333	3.10425e-06	0.000850998
FEN1	0.612571	31.171	3.15618e-06	0.000850998
ALDH4A1	-0.384615	31.1224	3.19735e-06	0.000850998
DNMT1	0.624132	31.1099	3.20797e-06	0.000850998
PRKCZ	-0.395842	31.0753	3.23772e-06	0.000850998
IFI27	1.54782	31.0014	3.30221e-06	0.000850998
LIN54	0.466653	30.9432	3.35392e-06	0.000850998
RPA3	0.76795	30.9428	3.35429e-06	0.000850998
SPEG	-0.697547	30.5943	3.68278e-06	0.00092136
CENPH	0.811891	30.4548	3.82366e-06	0.000929263
NUP37	0.332349	30.413	3.86705e-06	0.000929263
POLE2	0.978436	30.3691	3.91305e-06	0.000929263
POLA2	0.540688	30.3619	3.92072e-06	0.000929263
WISP2	-1.15475	30.2306	4.06221e-06	0.000944159
ANGPTL7	-3.22429	30.2069	4.0884e-06	0.000944159
NASP	0.544353	30.1444	4.15813e-06	0.000948105
MAGOH	0.44128	29.985	4.34182e-06	0.000973985
CDC6	0.666424	29.9221	4.4167e-06	0.000973985
NCAPD3	0.575419	29.9078	4.43384e-06	0.000973985
NISCH	-0.387896	29.237	5.32651e-06	0.00114282
STIL	0.765032	29.2351	5.32929e-06	0.00114282
CENPQ	0.750852	28.7547	6.08534e-06	0.00127974
LLGL2	-0.404134	28.7401	6.10989e-06	0.00127974
POLD3	0.609018	28.5763	6.39424e-06	0.00130985
IFI16	0.305515	28.552	6.43778e-06	0.00130985
C11orf82	0.956042	28.5017	6.52838e-06	0.00130985
ZSWIM4	0.616055	28.4929	6.54452e-06	0.00130985
ARHGEF3	-0.269389	28.3582	6.79492e-06	0.00133597
CEP78	0.468207	28.3432	6.82338e-06	0.00133597
SMC2	0.74999	28.2453	7.01282e-06	0.0013583
KLF9	1.0566	27.7237	8.11952e-06	0.00154595
CHAF1B	0.826651	27.6883	8.20111e-06	0.00154595
CAPS	-0.734853	27.6719	8.23909e-06	0.00154595
DHFR	0.746708	27.6063	8.39345e-06	0.00155867
SP6	-0.753927	27.4691	8.72592e-06	0.00160388
UBE2T	0.8896	27.3783	8.95354e-06	0.00162909
PTBP1	0.276604	27.2546	9.27391e-06	0.00167051

## Sheet: RUVSeq
	logFC	F	PValue	FDR
DSCAM	1.46849	174.125	4.24684e-15	7.64983e-11
WDHD1	0.596769	152.211	2.94826e-14	2.65535e-10
MCM4	0.427766	144.73	6.02242e-14	3.61606e-10
CCNA1	0.935794	136.465	1.37405e-13	6.1877e-10
ODZ2	1.09811	120.185	7.90214e-13	2.84682e-09
MAOA	-0.462566	115.491	1.35455e-12	4.06658e-09
CD24	-0.693111	107.275	3.62951e-12	9.33977e-09
DUT	0.416714	93.1161	2.2908e-11	4.69609e-08
SOCS3	0.87234	92.6973	2.42663e-11	4.69609e-08
RAD51AP1	0.71739	92.1777	2.60706e-11	4.69609e-08
MELK	0.514037	90.6055	3.24479e-11	5.31349e-08
PROM2	-0.577876	88.0367	4.66768e-11	7.00658e-08
MCM2	0.541924	85.2744	6.96138e-11	9.42565e-08
SH3BP4	0.313534	84.9136	7.33952e-11	9.42565e-08
IFITM10	-0.624612	84.4574	7.84904e-11	9.42565e-08
SP6	-0.437307	72.2975	5.20688e-10	5.86197e-07
DEPDC1B	0.473552	71.3892	6.04959e-10	6.41007e-07
RAD54B	0.533183	69.8198	7.86397e-10	7.36755e-07
C1orf112	0.504737	69.7837	7.91187e-10	7.36755e-07
MCM5	0.552927	69.5859	8.18026e-10	7.36755e-07
DEK	0.433001	69.2698	8.62925e-10	7.40184e-07
UNC5A	1.31488	68.6197	9.63668e-10	7.89025e-07
USP28	0.346621	68.2803	1.02116e-09	7.99743e-07
DSN1	0.466782	67.0174	1.26897e-09	9.47329e-07
PEG10	0.481479	66.8128	1.31478e-09	9.47329e-07
EPGN	-0.511253	66.1896	1.46541e-09	1.01525e-06
SMC2	0.454032	65.4342	1.67284e-09	1.11603e-06
FEN1	0.351443	64.9274	1.82927e-09	1.17681e-06
RFC4	0.491634	63.1276	2.52227e-09	1.56668e-06
MCM6	0.478795	62.8053	2.67334e-09	1.60516e-06
BCO2	-1.11171	61.607	3.3245e-09	1.93175e-06
SCN2B	1.1791	60.2106	4.30107e-09	2.4211e-06
DIO2	-1.14228	58.762	5.64157e-09	3.04317e-06
SASS6	0.4264	58.593	5.82462e-09	3.04317e-06
ST6GAL1	-0.381115	58.5134	5.913e-09	3.04317e-06
DCLRE1B	0.495827	58.2886	6.17035e-09	3.08741e-06
E2F1	0.579528	57.0739	7.78196e-09	3.78855e-06
MCM3	0.419412	56.7717	8.24839e-09	3.90996e-06
STIL	0.455455	56.4943	8.70281e-09	4.01958e-06
ARNTL2	0.498895	56.1664	9.27415e-09	4.17638e-06
MCM8	0.467241	54.8836	1.19208e-08	5.23732e-06
MASTL	0.392272	54.6967	1.23686e-08	5.30467e-06
ARL10	1.14958	54.4428	1.3006e-08	5.44831e-06
SERPINA3	-0.403998	54.0358	1.41008e-08	5.77268e-06
POLA1	0.413825	53.3307	1.62353e-08	6.4452e-06
NUP107	0.369274	53.171	1.67646e-08	6.4452e-06
CALML3	-0.552661	52.9111	1.76655e-08	6.4452e-06
NASP	0.372336	52.8788	1.77808e-08	6.4452e-06
PTGES	-0.435729	52.8567	1.78603e-08	6.4452e-06
IFITM1	0.853659	52.8484	1.78904e-08	6.4452e-06
MMD	0.533479	52.2728	2.01024e-08	7.10009e-06
NCDN	-0.312113	52.0277	2.11303e-08	7.26994e-06
OGFRL1	0.610998	51.9677	2.13905e-08	7.26994e-06
APBA1	1.38884	51.3339	2.43543e-08	8.12395e-06
SAMD11	-1.26921	51.2136	2.49639e-08	8.17591e-06
MCMBP	0.244913	49.8644	3.30282e-08	1.06239e-05
BRIP1	0.598188	49.7457	3.38591e-08	1.07001e-05
USP37	0.374879	49.6283	3.47024e-08	1.07775e-05
STC1	0.751991	49.4748	3.58392e-08	1.07828e-05
GINS1	0.499844	49.4145	3.62966e-08	1.07828e-05
DNMT1	0.416447	49.3859	3.65154e-08	1.07828e-05
MMS22L	0.492349	48.5717	4.3376e-08	1.25885e-05
DLX3	-1.15615	48.5015	4.4028e-08	1.25885e-05
RRM1	0.28372	48.3251	4.5713e-08	1.28661e-05
CTDSPL2	0.330927	48.2148	4.68018e-08	1.28918e-05
TSPYL1	-0.234608	48.1274	4.76838e-08	1.28918e-05
MACC1	-0.718784	48.1012	4.79515e-08	1.28918e-05
FNIP2	0.435838	47.9751	4.92626e-08	1.30495e-05
NCAPD3	0.356033	47.4894	5.46784e-08	1.42742e-05
SCN4B	0.681654	47.0924	5.95723e-08	1.53296e-05
OAS3	0.592118	46.7651	6.39557e-08	1.62258e-05
SPEG	-0.486723	46.5026	6.77171e-08	1.68398e-05
LOC100507127	0.503016	46.467	6.82456e-08	1.68398e-05
ST3GAL6	0.926905	45.5475	8.35058e-08	2.03269e-05
VRK1	0.397088	45.3573	8.70915e-08	2.07111e-05
HAUS6	0.281696	45.3422	8.73836e-08	2.07111e-05
MIS18A	0.43781	44.8184	9.81642e-08	2.2964e-05
CDK2	0.305089	44.5458	1.04325e-07	2.37027e-05
CENPN	0.389441	44.5086	1.05197e-07	2.37027e-05
CBFA2T3	1.07604	44.5055	1.05269e-07	2.37027e-05
KIF22	0.27667	44.0649	1.16211e-07	2.58433e-05
PCDH19	1.1865	43.8867	1.20972e-07	2.65741e-05
PCNA	0.317661	43.5403	1.30827e-07	2.83927e-05
ANP32E	0.329336	43.3029	1.3807e-07	2.96078e-05
CHAF1B	0.437276	43.1187	1.43985e-07	3.05129e-05
FIGNL1	0.45796	42.7047	1.58272e-07	3.31506e-05
TOPBP1	0.237297	42.3439	1.71948e-07	3.54909e-05
DTYMK	0.33441	42.3078	1.73386e-07	3.54909e-05
RFC5	0.377571	42.1951	1.77947e-07	3.60153e-05
USP1	0.281538	42.1076	1.8158e-07	3.63421e-05
SLC43A2	-0.406733	41.8647	1.92077e-07	3.80207e-05
CCDC99	0.391466	41.6304	2.02813e-07	3.94452e-05
KIAA1609	-0.326021	41.5873	2.04857e-07	3.94452e-05
ZSWIM4	0.615273	41.5667	2.05843e-07	3.94452e-05
PLXNB3	-0.410498	41.4942	2.09348e-07	3.96946e-05
DBF4	0.358572	41.4317	2.12417e-07	3.9857e-05
CHEK1	0.263956	41.3608	2.15962e-07	4.01043e-05
MCM7	0.45257	41.0552	2.31956e-07	4.26349e-05
PAPSS2	-0.780223	40.9498	2.37762e-07	4.32608e-05
ZNF681	0.852506	40.8989	2.40622e-07	4.33433e-05

## Sheet: ComBat
	logFC	t	P.Value	adj.P.Val
MT2A	1.09066	22.5503	1.6154e-21	2.90981e-17
ODZ2	1.12143	18.7374	4.54448e-19	4.09299e-15
EGR3	1.46812	18.1783	1.12608e-18	6.76136e-15
MCM4	0.425161	17.386	4.24093e-18	1.9098e-14
CCNA1	0.932368	15.7771	7.3309e-17	2.64103e-13
DUSP6	0.86735	15.6084	1.0013e-16	3.00606e-13
MCM2	0.552628	15.4726	1.28959e-16	3.31849e-13
MT1X	0.971097	15.2577	1.9309e-16	3.74214e-13
KIAA1609	-0.332449	-15.1866	2.20918e-16	3.74214e-13
PCDH19	1.16454	15.1768	2.25038e-16	3.74214e-13
INHBA	0.532811	15.1687	2.28521e-16	3.74214e-13
DSCAM	1.30754	14.9132	3.72251e-16	4.97665e-13
SPINK6	-1.21557	-14.9026	3.79934e-16	4.97665e-13
KRT81	-1.01863	-14.8933	3.86793e-16	4.97665e-13
WDHD1	0.602027	14.7848	4.76851e-16	5.72634e-13
MCM7	0.43384	14.725	5.35438e-16	6.02803e-13
PHLDB2	0.44297	13.9003	2.7444e-15	2.82443e-12
TOB1	-0.348843	-13.8865	2.82239e-15	2.82443e-12
LTF	0.7657	13.8597	2.97962e-15	2.82483e-12
ETS1	0.52998	13.6526	4.54561e-15	4.094e-12
LRRC8C	0.553746	13.5766	5.314e-15	4.40051e-12
OGFRL1	0.648027	13.5711	5.37452e-15	4.40051e-12
TMEM194A	0.517537	13.3111	9.2136e-15	7.21585e-12
CD24	-0.667101	-12.9722	1.88097e-14	1.41175e-11
TNFRSF21	0.287697	12.7323	3.14125e-14	2.26333e-11
DLL1	0.671327	12.7094	3.30004e-14	2.28629e-11
PGF	-0.601256	-12.6586	3.68241e-14	2.45671e-11
SH3BP4	0.328564	12.4298	6.05504e-14	3.89534e-11
CYP24A1	-0.865181	-12.3708	6.89011e-14	4.27971e-11
SEMA6A	0.705414	12.0819	1.30481e-13	7.83454e-11
ANGPTL7	-2.02807	-12.0635	1.3594e-13	7.89899e-11
PIK3R3	-0.384133	-11.7671	2.64682e-13	1.44667e-10
DNMT1	0.408188	11.7665	2.65031e-13	1.44667e-10
MAOA	-0.462518	-11.7217	2.93389e-13	1.51814e-10
PROM2	-0.555006	-11.7193	2.94981e-13	1.51814e-10
MELK	0.503027	11.671	3.29238e-13	1.64738e-10
IL7R	0.816602	11.6437	3.50357e-13	1.70567e-10
PEG10	0.472842	11.6129	3.7588e-13	1.78177e-10
TRAM2	0.413743	11.6	3.87153e-13	1.78815e-10
DDIT4	-0.351701	-11.5096	4.76321e-13	2.14499e-10
DIO2	-1.05374	-11.4326	5.68573e-13	2.49798e-10
SESN2	-0.385791	-11.3516	6.85786e-13	2.9412e-10
BCO2	-1.07215	-11.1993	9.77282e-13	4.03528e-10
NCAPD2	0.334936	11.1894	1.00004e-12	4.03528e-10
WHSC1	0.395819	11.186	1.00809e-12	4.03528e-10
IL6R	0.719115	11.1749	1.03456e-12	4.05119e-10
SCARA3	0.444424	11.1527	1.08963e-12	4.17608e-10
ATAD2	0.47397	11.0103	1.52297e-12	5.71528e-10
FBLN1	-0.37754	-10.9897	1.59871e-12	5.87704e-10
STIL	0.442893	10.9116	1.92332e-12	6.89733e-10
SOCS3	0.86547	10.9052	1.95283e-12	6.89733e-10
IFITM10	-0.614818	-10.8965	1.99377e-12	6.90651e-10
ST6GAL1	-0.372427	-10.881	2.06867e-12	6.94623e-10
SCN4B	0.720139	10.8782	2.08237e-12	6.94623e-10
MT1E	0.61109	10.7802	2.63004e-12	8.61362e-10
SMC2	0.440603	10.7374	2.9135e-12	9.3716e-10
IRS1	0.320354	10.7263	2.99157e-12	9.45389e-10
NASP	0.36142	10.6072	3.98348e-12	1.23714e-09
EPGN	-0.491003	-10.5929	4.12253e-12	1.25863e-09
RNMT	0.256608	10.4921	5.26132e-12	1.57954e-09
HSPB8	-0.596586	-10.4795	5.42455e-12	1.60184e-09
ZSWIM4	0.601816	10.4204	6.26295e-12	1.8099e-09
MCM5	0.565807	10.416	6.33006e-12	1.8099e-09
UNG	0.336936	10.3783	6.93936e-12	1.95311e-09
PLEK2	0.408815	10.3454	7.51968e-12	2.06061e-09
TUBA1B	0.340624	10.3438	7.55013e-12	2.06061e-09
NT5E	0.463894	10.3302	7.80523e-12	2.09844e-09
DNAJB5	0.547807	10.3214	7.97496e-12	2.10226e-09
RAD21	0.304791	10.3174	8.05287e-12	2.10226e-09
MCM3	0.427784	10.3104	8.19309e-12	2.10832e-09
SP6	-0.423524	-10.2187	1.02607e-11	2.60319e-09
KAT6A	0.290529	10.2017	1.07011e-11	2.6772e-09
DUT	0.409056	10.0799	1.44576e-11	3.53201e-09
EPHX1	-0.330681	-10.0785	1.451e-11	3.53201e-09
TOM1L2	-0.346969	-10.0667	1.49394e-11	3.58805e-09
CDH1	-0.307885	-10.0524	1.54775e-11	3.60466e-09
STC1	0.748631	10.0495	1.5592e-11	3.60466e-09
MACC1	-0.719595	-10.049	1.56089e-11	3.60466e-09
FAM84B	-0.206621	-10.0387	1.60145e-11	3.65151e-09
C16orf5	-0.47879	-9.97813	1.86203e-11	4.19258e-09
FANCI	0.478973	9.96288	1.93418e-11	4.30127e-09
CAMK2N1	0.50875	9.94257	2.03475e-11	4.46975e-09
CHAF1A	0.36176	9.93597	2.06857e-11	4.48929e-09
FEN1	0.345814	9.91732	2.16727e-11	4.60304e-09
PAPSS2	-0.749404	-9.91643	2.17209e-11	4.60304e-09
RHOBTB3	-0.412155	-9.88998	2.32067e-11	4.86073e-09
EGR1	1.3103	9.87599	2.40347e-11	4.97629e-09
TMPO	0.385079	9.84732	2.58261e-11	5.28643e-09
USP28	0.341157	9.83942	2.63436e-11	5.32281e-09
DCLRE1B	0.508925	9.83564	2.65948e-11	5.32281e-09
ITM2A	-0.771728	-9.81336	2.8126e-11	5.56741e-09
RECQL	0.285532	9.80551	2.86869e-11	5.6167e-09
GINS1	0.474895	9.77267	3.11583e-11	6.035e-09
LOC653061	0.762318	9.7591	3.22425e-11	6.17148e-09
TRIP13	0.456604	9.75536	3.25482e-11	6.17148e-09
FAM111B	0.486829	9.74874	3.30959e-11	6.20996e-09
MCM6	0.486991	9.73782	3.40205e-11	6.31764e-09
ARNTL2	0.524671	9.69991	3.74404e-11	6.88177e-09
MMP3	1.46984	9.69106	3.82881e-11	6.9665e-09
DEPDC1B	0.47687	9.6703	4.0353e-11	7.26879e-09

## Sheet: ComBat-Seq
	logFC	F	PValue	FDR
DSCAM	1.66388	555.214	9.62217e-24	1.73324e-19
MT2A	1.07964	519.243	3.04365e-23	2.07874e-19
ODZ2	1.11757	515.358	3.46207e-23	2.07874e-19
SPINK6	-1.38521	443.205	4.53797e-22	2.04356e-18
EGR3	1.48086	425.801	8.94656e-22	3.22309e-18
CCNA1	0.943927	393.891	3.32842e-21	9.99247e-18
SEMA6A	0.770831	335.954	4.74198e-20	1.22025e-16
DUSP6	0.858319	332.821	5.53839e-20	1.24704e-16
CYP24A1	-1.01677	317.734	1.19203e-19	2.38578e-16
MT1X	0.961444	297.923	3.43336e-19	5.63438e-16
LTF	0.776776	297.884	3.44075e-19	5.63438e-16
ETS1	0.519321	291.3	4.95943e-19	7.44452e-16
INHBA	0.528914	283.296	7.81266e-19	1.08253e-15
MCM4	0.41076	277.611	1.08653e-18	1.39797e-15
PCDH19	1.16333	245.651	7.81679e-18	9.38692e-15
OGFRL1	0.637627	237.651	1.3268e-17	1.49373e-14
MCM2	0.540849	219.423	4.70482e-17	4.98518e-14
AMN	10.7336	213.539	7.21861e-17	7.22383e-14
MCM7	0.418812	209.649	9.63318e-17	9.13276e-14
CD24	-0.673912	202.274	1.68626e-16	1.51873e-13
KRT81	-1.0374	201.417	1.80159e-16	1.54534e-13
LRRC8C	0.543793	195.474	2.87012e-16	2.34998e-13
LINC00032	10.014	189.12	4.78559e-16	3.74491e-13
MMP3	1.54455	188.439	5.05955e-16	3.74491e-13
WDHD1	0.588216	188.111	5.19752e-16	3.74491e-13
TOB1	-0.361351	184.867	6.79392e-16	4.70688e-13
IL7R	0.84871	183.413	7.67053e-16	5.11738e-13
PHLDB2	0.433972	182.766	8.09826e-16	5.20978e-13
ARL10	12.2165	173.823	1.74351e-15	1.08296e-12
KIAA1609	-0.340972	172.252	2.00179e-15	1.20194e-12
PGF	-0.613479	169.22	2.62102e-15	1.52298e-12
SOCS3	0.865861	167.891	2.9532e-15	1.66237e-12
TMEM194A	0.506499	166.945	3.21687e-15	1.74162e-12
KIAA1644	0.662608	166.706	3.28735e-15	1.74162e-12
DLL1	0.673519	165.322	3.72821e-15	1.91875e-12
IL6R	0.713483	164.407	4.0539e-15	2.02841e-12
LOC100128398	11.1363	155.729	9.14522e-15	4.45224e-12
SH3BP4	0.319298	154.592	1.02022e-14	4.83611e-12
RAD21	0.290968	148.198	1.91029e-14	8.82307e-12
PEG10	0.458863	147.879	1.97215e-14	8.8811e-12
MAOA	-0.476395	146.963	2.16174e-14	9.42741e-12
SLFN11	11.1925	146.797	2.19814e-14	9.42741e-12
PTGDS	11.1556	146.532	2.25758e-14	9.45715e-12
SCN4B	0.699913	146.112	2.35534e-14	9.64245e-12
MELK	0.489796	145.75	2.44299e-14	9.77904e-12
PIK3R3	-0.394011	142.999	3.2336e-14	1.26624e-11
RNMT	0.248438	140.952	3.99523e-14	1.5312e-11
PROM2	-0.559561	140.369	4.24532e-14	1.59314e-11
CHRNB4	9.79625	138.837	4.98402e-14	1.83219e-11
MMP9	1.13714	133.565	8.75149e-14	3.15281e-11
ARNTL2	0.515029	133.244	9.0614e-14	3.20045e-11
DNAJB5	0.539216	132.046	1.03261e-13	3.57701e-11
STC1	0.762016	131.279	1.12324e-13	3.81754e-11
CAMK2N1	0.498961	129.576	1.35589e-13	4.52289e-11
ARMCX3	-0.554296	128.738	1.48846e-13	4.87484e-11
PLEK2	0.399999	127.949	1.62591e-13	5.2299e-11
BCL6B	8.78697	127.03	1.80309e-13	5.69807e-11
DDIT4	-0.361769	120.801	3.69197e-13	1.14661e-10
ATAD2	0.457407	119.915	4.09751e-13	1.23677e-10
WHSC1	0.38227	119.869	4.1196e-13	1.23677e-10
IL18RAP	8.66656	119.292	4.41058e-13	1.29685e-10
TRAM2	0.406727	119.191	4.46372e-13	1.29685e-10
TNFRSF21	0.283386	118.194	5.02558e-13	1.43692e-10
HBEGF	0.577291	116.388	6.24242e-13	1.75695e-10
SLC4A1	8.73281	116.116	6.45126e-13	1.78779e-10
SYT12	0.845723	115.791	6.70988e-13	1.83129e-10
SMC2	0.426111	115.532	6.92404e-13	1.86153e-10
DNMT1	0.396273	114.917	7.46241e-13	1.97677e-10
DDT	8.82645	114.436	7.91355e-13	2.06589e-10
CRYAB	-0.502032	114.076	8.2706e-13	2.12826e-10
UNG	0.32457	112.899	9.55959e-13	2.42531e-10
NT5E	0.457917	112.71	9.78677e-13	2.44846e-10
C16orf5	-0.472727	111.729	1.10533e-12	2.72744e-10
HCK	8.31884	111.415	1.14953e-12	2.79817e-10
LRRC4	10.3391	111.293	1.16716e-12	2.80321e-10
MT1E	0.59491	110.248	1.33056e-12	3.1536e-10
EPHB1	10.0828	110.033	1.36705e-12	3.17744e-10
BCO2	-1.16702	109.935	1.38408e-12	3.17744e-10
HSPB8	-0.59471	109.793	1.40909e-12	3.17744e-10
B3GNT7	-4.60655	109.782	1.41117e-12	3.17744e-10
SLC1A1	0.677867	109.273	1.50492e-12	3.34668e-10
NRK	10.6986	108.748	1.60861e-12	3.53365e-10
EPGN	-0.497594	108.072	1.75339e-12	3.80528e-10
TUBA1B	0.328247	107.534	1.87846e-12	3.99654e-10
DEK	0.404724	107.503	1.88589e-12	3.99654e-10
GPR126	0.403551	107.249	1.94837e-12	4.08093e-10
NCAPD2	0.320608	106.7	2.09116e-12	4.32965e-10
OSR2	10.1021	105.804	2.34827e-12	4.80675e-10
ADTRP	0.481538	105.476	2.4504e-12	4.95945e-10
MCM5	0.551493	104.837	2.66349e-12	5.33083e-10
STIL	0.4288	104.509	2.78035e-12	5.50357e-10
LINC00526	9.40951	104.319	2.85056e-12	5.58121e-10
FBLN1	-0.394869	104.037	2.95789e-12	5.67575e-10
CTSL2	0.517077	104.027	2.96187e-12	5.67575e-10
LOC643529	9.37041	102.762	3.50048e-12	6.59764e-10
UNC5A	1.3428	102.728	3.5162e-12	6.59764e-10
PAPPA2	9.90139	102.497	3.6258e-12	6.66483e-10
TSPYL1	-0.237416	102.497	3.62601e-12	6.66483e-10
RHOBTB3	-0.427996	102.019	3.86418e-12	7.03086e-10
IL20	10.0479	101.507	4.13792e-12	7.45363e-10
