# Supplementary material for: ComBat-seq: batch effect adjustment for RNA-seq count data
Source: NAR Genom Bioinform. 2020 Sep 21;2(3):lqaa078. doi: 10.1093/nargab/lqaa078 (PMC7518324; doi:10.1093/nargab/lqaa078)
Supplement: lqaa078_Supplemental_Files [file lqaa078_supplemental_files.zip › SupplementaryDataS3_DEgenes_KRAS.xlsx]

## Sheet: Unadjusted
	logFC	F	PValue	FDR
KRAS	5.14412	7226.69	1.50044e-43	2.70274e-39
IER5	-0.774352	216.296	6.51521e-17	5.86792e-13
DUSP1	-0.961527	199.457	2.30453e-16	1.38371e-12
DLC1	-1.05272	136.121	7.13419e-14	3.2127e-10
ENGASE	-0.604268	120.236	4.20597e-13	1.51524e-09
LXN	0.536474	114.828	8.02272e-13	2.40855e-09
DSEL	-1.05602	111.659	1.18414e-12	2.96476e-09
MAL	4.2858	110.807	1.31672e-12	2.96476e-09
NBPF1	-0.510091	105.96	2.43696e-12	4.87745e-09
DFNB31	-0.76471	99.4529	5.76377e-12	1.03823e-08
PPP1R1B	1.51862	82.5444	6.66697e-11	1.09175e-07
IL8	-2.23643	76.9779	1.61369e-10	2.42229e-07
ZC3H12A	-0.783058	71.2595	4.19449e-10	5.81195e-07
MMP16	-1.06893	68.9107	6.30393e-10	8.11091e-07
ZCCHC8	-0.368172	67.4545	8.15352e-10	9.79129e-07
PAPD7	-0.478378	66.8075	9.15153e-10	1.03029e-06
COL1A2	-0.978916	64.2309	1.46037e-09	1.5474e-06
TAF15	-0.384262	63.7338	1.60041e-09	1.60156e-06
PHF20	-0.283174	60.7582	2.79629e-09	2.65103e-06
HSPH1	-1.06583	58.4226	4.38716e-09	3.9513e-06
ETS1	-0.748174	57.2222	5.55443e-09	4.76438e-06
MUM1	-0.316916	56.9178	5.89979e-09	4.83058e-06
TACC1	-1.00164	56.0031	7.08072e-09	5.54543e-06
TJP2	-0.259589	51.1227	1.93629e-08	1.40421e-05
NXF1	-0.56153	51.0922	1.94888e-08	1.40421e-05
ZCCHC14	-0.305174	50.8583	2.0481e-08	1.41894e-05
ZNF761	-0.434735	50.6012	2.16338e-08	1.44329e-05
HSPA6	-7.20808	50.4091	2.25396e-08	1.45002e-05
FOXQ1	-1.84107	49.6216	2.6693e-08	1.59144e-05
CCL20	-2.8036	49.4684	2.75912e-08	1.59144e-05
SLC24A6	-0.68071	49.433	2.78032e-08	1.59144e-05
PCF11	-0.416916	49.3558	2.82718e-08	1.59144e-05
CEP164	-0.301871	48.0948	3.7223e-08	2.03181e-05
TCP11L1	0.268009	47.957	3.83684e-08	2.03274e-05
GABRE	-1.26282	47.4788	4.26414e-08	2.19457e-05
CCL2	-2.23309	47.2828	4.45354e-08	2.22838e-05
CYBASC3	0.293704	46.9315	4.81561e-08	2.34442e-05
GJC1	-0.521718	46.4366	5.37924e-08	2.49423e-05
ADNP2	-0.245282	46.4192	5.40026e-08	2.49423e-05
GM2A	-0.83382	46.0783	5.83049e-08	2.62561e-05
ABCA3	0.678711	45.4099	6.78261e-08	2.97988e-05
ELOVL5	-0.634582	43.8545	9.69254e-08	4.15695e-05
LOC100216546	-1.25536	43.1337	1.14642e-07	4.80245e-05
BRD3	-0.290257	42.6671	1.27908e-07	5.20778e-05
SOCS7	-0.203587	42.595	1.30101e-07	5.20778e-05
RBM33	-0.272118	42.5017	1.32992e-07	5.20778e-05
ADCY9	-0.523587	42.2294	1.41832e-07	5.3838e-05
VEGFC	-0.983098	42.1811	1.43464e-07	5.3838e-05
RASAL2	-0.335837	41.9272	1.52377e-07	5.60157e-05
SLC39A1	-0.645594	41.3374	1.75408e-07	6.31604e-05
CELF1	-0.397916	41.2569	1.78825e-07	6.31604e-05
PHF8	-0.2979	40.8821	1.95688e-07	6.7787e-05
TMOD2	0.73042	40.6285	2.08049e-07	7.04217e-05
STX2	0.332363	40.568	2.11113e-07	7.04217e-05
ATHL1	-1.45632	40.2593	2.27532e-07	7.45188e-05
HRNR	-1.15881	39.968	2.44264e-07	7.857e-05
AK4	0.564826	39.7194	2.59566e-07	8.20276e-05
MMP11	-0.81178	39.0341	3.07242e-07	9.54198e-05
C17orf90	0.352703	38.5064	3.50213e-07	0.000104262
PNP	0.326143	38.4852	3.52069e-07	0.000104262
ZSCAN12P1	-0.605098	38.4737	3.53078e-07	0.000104262
HILPDA	0.370971	38.4067	3.59023e-07	0.000104308
GPBP1	-0.380678	38.0429	3.93208e-07	0.000112426
HSPA7	-5.86073	37.8423	4.13515e-07	0.000114618
ZNF92	-0.553646	37.8415	4.13598e-07	0.000114618
B3GNT1	-0.637153	37.5092	4.49716e-07	0.000122738
DAB2IP	0.330256	36.8486	5.31765e-07	0.000142965
GOLM1	-0.197158	36.3476	6.04485e-07	0.000160126
HCFC1	-0.35296	35.829	6.9091e-07	0.000180368
AHCYL2	0.28987	35.7691	7.01692e-07	0.000180565
ABCG1	-0.673011	35.5857	7.35873e-07	0.000186694
RBFOX2	0.244257	35.4878	7.54822e-07	0.000188842
TSPYL2	-0.346179	35.4102	7.70212e-07	0.000190052
ERF	0.394782	35.1473	8.24853e-07	0.000196365
LOC389765	-0.876811	35.1141	8.32052e-07	0.000196365
FLJ16779	-1.26297	35.0907	8.37144e-07	0.000196365
USPL1	-0.460158	35.0315	8.50222e-07	0.000196365
CEP350	-0.467802	35.0311	8.50303e-07	0.000196365
KIAA0907	-0.387109	34.9493	8.68719e-07	0.000198079
RAB5B	0.410094	34.8701	8.86936e-07	0.000199705
ZNF117	-0.989453	34.7703	9.1048e-07	0.000202475
CWC25	-0.283936	34.7101	9.2499e-07	0.000203193
LANCL1	0.455292	34.3459	1.01823e-06	0.00022098
TAPT1	-0.423908	34.1719	1.06622e-06	0.000227857
ZFHX3	-0.570845	34.1207	1.08077e-06	0.000227857
KIAA0195	-0.343049	34.0956	1.08801e-06	0.000227857
CYGB	0.85578	34.0525	1.10052e-06	0.000227857
STAMBP	0.573045	33.9034	1.14501e-06	0.000234375
GATSL3	0.780828	33.7893	1.18033e-06	0.000236761
LIPA	-0.722766	33.781	1.18295e-06	0.000236761
RNF125	0.639158	33.5675	1.25233e-06	0.000247893
NUP153	-0.18473	33.2431	1.36614e-06	0.000264678
MSL2	-0.446554	33.2421	1.36652e-06	0.000264678
VASP	0.26271	32.6688	1.59518e-06	0.000305681
CDR2L	0.390168	32.5529	1.64618e-06	0.000308659
RFK	0.370878	32.5244	1.65897e-06	0.000308659
MIR17HG	-1.90242	32.5141	1.66362e-06	0.000308659
MTRR	-0.428585	32.4796	1.67926e-06	0.000308659
TMEM97	-1.01885	32.4422	1.69643e-06	0.000308664
ANTXR1	-0.480647	32.3446	1.74214e-06	0.000313812

## Sheet: OneStep
	logFC	F	PValue	FDR
KRAS	4.9893	8909.51	4.47729e-50	8.06494e-46
HSPA6	-8.11574	4223.64	2.16041e-43	1.94577e-39
HSPA1A	-3.96704	3506.19	9.89151e-42	5.93919e-38
DNAJA4	-2.82492	3022.62	2.07311e-40	9.33575e-37
DNAJB1	-1.40973	2135.84	2.49846e-37	8.17506e-34
HSPA1B	-3.77932	2126.83	2.72305e-37	8.17506e-34
BAG3	-1.67195	1923.16	2.11186e-36	5.43442e-33
HSPH1	-1.45523	1790.62	9.00745e-36	2.02814e-32
HSP90AA1	-1.65327	1254.32	1.19847e-32	2.39866e-29
CRYAB	-1.92711	1087.49	2.0991e-31	3.78111e-28
DNAJA1	-0.961565	837.706	3.78843e-29	6.20373e-26
HSPA7	-6.21199	787.439	1.28764e-28	1.93285e-25
UBC	-0.953995	772.569	1.87571e-28	2.59901e-25
HSPB8	-1.26166	696.352	1.44695e-27	1.86171e-24
HMOX1	-1.54629	615.965	1.59149e-26	1.91116e-23
UBB	-0.912341	558.997	1.04747e-25	1.17926e-22
ZFAND2A	-1.27154	555.128	1.19815e-25	1.26955e-22
ABCB1	-1.85278	505.786	7.21207e-25	7.21728e-22
IFRD1	-0.807038	479.501	2.00719e-24	1.90293e-21
CACYBP	-0.871376	476.504	2.26311e-24	2.03827e-21
DNAJB4	-1.02489	466.398	3.40936e-24	2.92442e-21
HSP90AA4P	-1.81429	445.445	8.18899e-24	6.70493e-21
OXTR	-2.09847	410.22	3.90498e-23	3.05828e-20
ULBP1	-1.02571	407.511	4.4254e-23	3.32144e-20
HSPD1	-1.01054	402.491	5.5918e-23	3.86488e-20
ATF3	-1.57509	401.986	5.72578e-23	3.86488e-20
HSPA8	-0.967826	401.737	5.79314e-23	3.86488e-20
STIP1	-0.583123	390.952	9.67142e-23	6.22183e-20
FKBP4	-0.675602	373.197	2.31391e-22	1.43726e-19
MORC4	-0.681548	352.978	6.54773e-22	3.93148e-19
CHORDC1	-0.870898	346.86	9.06525e-22	5.26749e-19
SESN2	-0.685094	338.166	1.45224e-21	8.17474e-19
DLC1	-1.23466	332.151	2.0249e-21	1.10529e-18
IL7R	-1.37739	301.816	1.18016e-20	6.25239e-18
KLK6	0.774435	299.085	1.3937e-20	7.17279e-18
IER5	-0.681595	268.078	1.01738e-19	5.09056e-17
LOC100130238	-4.37623	259.036	1.8865e-19	9.18417e-17
CMTM4	0.439461	257.289	2.13017e-19	1.00976e-16
DUSP1	-1.01449	235.918	9.99862e-19	4.61808e-16
CCL26	-4.56363	235.167	1.05801e-18	4.76448e-16
CHAC1	-0.941386	222.831	2.73748e-18	1.20269e-15
SPON1	0.82624	221.251	3.10185e-18	1.33033e-15
LOXL4	0.958413	208.205	8.96802e-18	3.75676e-15
LHFPL2	-0.489668	205.56	1.11975e-17	4.58409e-15
PMAIP1	-0.689586	204.125	1.26441e-17	5.0613e-15
TCP1	-0.442858	203.839	1.29547e-17	5.07289e-15
RND3	-0.458295	201.792	1.5428e-17	5.91288e-15
DEDD2	-0.632008	198.249	2.09488e-17	7.86146e-15
LOC727896	-0.818366	191.974	3.6424e-17	1.33899e-14
ABHD3	-0.734569	190.575	4.12888e-17	1.48747e-14
HSPE1	-0.825754	185.089	6.80102e-17	2.40209e-14
PTGES3	-0.463716	177.112	1.4365e-16	4.9761e-14
LANCL1	0.433906	175.441	1.68597e-16	5.73007e-14
ANGPTL4	0.960409	175.033	1.75353e-16	5.84931e-14
MGP	0.985792	173.788	1.97774e-16	6.47726e-14
GREM1	-3.54928	195.949	2.99259e-16	9.62598e-14
SH3BGR	-1.11218	168.289	3.39378e-16	1.07249e-13
PPP1R15A	-0.562461	164.729	4.85099e-16	1.50657e-13
ZNF761	-0.576031	163.611	5.43404e-16	1.65904e-13
CCDC117	-0.581287	157.339	1.03918e-15	3.11978e-13
CAV1	0.425421	154.781	1.36182e-15	4.02139e-13
PYGB	0.318224	152.492	1.73993e-15	5.05504e-13
ADM2	-0.696918	151.447	1.94771e-15	5.5689e-13
MRPL18	-0.498129	148.345	2.7321e-15	7.68958e-13
TSPYL2	-0.501668	148.016	2.8332e-15	7.85144e-13
LXN	0.581496	146.266	3.43894e-15	9.38569e-13
ADNP2	-0.328317	144.295	4.28685e-15	1.15252e-12
IL8	-1.16643	142.753	5.10207e-15	1.35152e-12
DSEL	-0.790109	141.521	5.87016e-15	1.53245e-12
CAP2	-0.619065	140.544	6.5647e-15	1.68928e-12
KIF1A	-1.46018	139.731	7.20835e-15	1.82879e-12
DNAJB6	-0.372875	136.707	1.0245e-14	2.56311e-12
ENGASE	-0.615963	135.493	1.18193e-14	2.91646e-12
DFNB31	-0.77056	134.027	1.40633e-14	3.42327e-12
KRT19	0.665231	130.458	2.16043e-14	5.18878e-12
NUDC	-0.335978	128.167	2.85996e-14	6.77848e-12
SERPINA3	0.512948	128.044	2.90343e-14	6.79215e-12
PAQR3	-0.46754	125.069	4.20402e-14	9.7086e-12
INPP5D	-0.40161	121.467	6.64162e-14	1.51437e-11
AHSA1	-0.360286	121.275	6.80693e-14	1.53267e-11
HSP90AB1	-0.4067	118.986	9.15386e-14	2.03566e-11
KCNN4	0.630401	117.087	1.17431e-13	2.57961e-11
RAD21	-0.316549	116.973	1.19212e-13	2.58718e-11
MB21D1	-1.42951	116.624	1.24842e-13	2.65389e-11
MYLK	0.444691	116.6	1.25232e-13	2.65389e-11
PHF20	-0.317346	116.361	1.29264e-13	2.70747e-11
NKIRAS2	-0.465938	115.475	1.45409e-13	3.01064e-11
RGS2	-0.749368	114.47	1.66324e-13	3.40454e-11
SIPA1L2	-0.356743	114.131	1.74074e-13	3.52315e-11
ADAMTSL4	0.538564	110.929	2.68971e-13	5.38331e-11
HS3ST2	-0.818785	110.714	2.77016e-13	5.48339e-11
PLXNA2	-0.471978	110.592	2.81711e-13	5.51571e-11
DCAF7	0.252687	107.822	4.13907e-13	8.01689e-11
SLC39A1	-0.279334	105.916	5.41688e-13	1.03802e-10
STARD3NL	-0.360026	104.107	7.01467e-13	1.33006e-10
HEG1	0.347064	101.511	1.02252e-12	1.9186e-10
DNHD1	-0.905899	101.409	1.03788e-12	1.92735e-10
CLIP4	0.33893	100.219	1.23651e-12	2.27278e-10
SOD2	-0.410393	100.004	1.27645e-12	2.32249e-10
MAL	5.03835	99.7721	1.32117e-12	2.37982e-10

## Sheet: SVASeq
	logFC	F	PValue	FDR
KRAS	5.15797	9611.21	7.70552e-46	1.388e-41
IER5	-0.785332	343.51	3.63311e-20	3.27216e-16
DUSP1	-0.969982	237.464	1.45883e-17	8.75932e-14
DLC1	-1.02881	180.006	1.09469e-15	4.92967e-12
MAL	4.51131	159.294	6.93768e-15	1.84088e-11
ENGASE	-0.613213	159.002	7.13047e-15	1.84088e-11
DSEL	-1.06957	158.967	7.15383e-15	1.84088e-11
LXN	0.529521	155.605	9.8386e-15	2.21528e-11
CLIP4	0.522734	144.409	2.96602e-14	5.93633e-11
MGP	1.72796	140.125	4.60744e-14	8.29938e-11
C10orf67	1.13246	135.778	7.28489e-14	1.19293e-10
DFNB31	-0.744514	134.494	8.35938e-14	1.25481e-10
MB21D1	-1.87171	132.048	1.08959e-13	1.50976e-10
LANCL1	0.436297	125.489	2.26118e-13	2.90933e-10
NBPF1	-0.508235	124.861	2.42856e-13	2.91638e-10
PYGL	0.394991	121.328	3.64946e-13	4.1086e-10
PPP1R1B	1.56129	119.809	4.36036e-13	4.62019e-10
SERPINA3	1.06741	113.644	9.14599e-13	9.15259e-10
DDX39A	-0.642092	107.536	1.9651e-12	1.86302e-09
C1orf226	-2.0964	104.939	2.74738e-12	2.47443e-09
HSP90AA4P	-1.76086	104.295	2.98833e-12	2.53968e-09
TP53BP2	-0.494713	104.011	3.10181e-12	2.53968e-09
HDGF	-0.520793	103.21	3.44619e-12	2.69897e-09
SPON1	1.41017	101.33	4.4235e-12	3.32002e-09
ATF3	-1.44641	100.554	4.90868e-12	3.5368e-09
CAST	0.585859	100.143	5.18777e-12	3.59413e-09
STC1	1.64059	99.1366	5.94505e-12	3.96623e-09
LCE1F	2.23211	98.0542	6.89118e-12	4.43324e-09
PLEKHB1	1.5314	97.4893	7.44692e-12	4.62556e-09
WTAP	-0.319056	97.1929	7.75718e-12	4.65767e-09
DOCK10	-1.52141	94.4167	1.14217e-11	6.63674e-09
RIMS3	0.733698	94.1555	1.18503e-11	6.6706e-09
TAF15	-0.393003	93.0277	1.39047e-11	7.58986e-09
ATXN1	0.670274	92.7173	1.45338e-11	7.69993e-09
BTG3	-0.473411	90.8551	1.89959e-11	9.14418e-09
LEPROT	0.371857	90.7905	1.91747e-11	9.14418e-09
DENND4B	-0.418361	90.6216	1.965e-11	9.14418e-09
ZEB2	-1.87353	90.4999	2.00003e-11	9.14418e-09
SOD2	-1.01535	90.2722	2.06735e-11	9.14418e-09
ANKRD13A	0.34577	90.05	2.13535e-11	9.14418e-09
PAPD7	-0.4876	89.9318	2.17249e-11	9.14418e-09
PNMAL1	0.540302	89.907	2.18037e-11	9.14418e-09
PHF20	-0.289798	89.8992	2.18287e-11	9.14418e-09
HSPH1	-0.998237	89.361	2.36165e-11	9.66828e-09
SEC24D	0.397152	89.0457	2.4735e-11	9.90113e-09
KRT8	0.843986	88.2679	2.77402e-11	1.08627e-08
FOXQ1	-1.83678	87.7765	2.98359e-11	1.14348e-08
RARRES1	1.26957	87.4554	3.12948e-11	1.1744e-08
PREP	0.261991	86.7098	3.49808e-11	1.28594e-08
SEC14L2	0.571107	86.1887	3.78267e-11	1.36275e-08
ABHD3	-0.698849	84.683	4.75104e-11	1.67805e-08
TTYH1	2.11561	84.4351	4.93409e-11	1.70919e-08
PSG5	1.63062	83.7948	5.44216e-11	1.84962e-08
GPBP1	-0.394883	83.6127	5.59654e-11	1.86686e-08
NAA16	-0.756135	82.8656	6.27978e-11	2.05669e-08
ANK1	-2.82119	82.3217	6.83233e-11	2.19175e-08
CNTNAP2	-2.34596	82.2253	6.93553e-11	2.19175e-08
ENC1	1.45819	81.9856	7.19927e-11	2.23088e-08
IL32	-1.39481	81.8903	7.30704e-11	2.23088e-08
FHDC1	0.856981	80.9727	8.43618e-11	2.53268e-08
ARAP3	-0.856925	80.7246	8.77211e-11	2.59036e-08
DGKD	-0.506938	80.5125	9.07057e-11	2.63529e-08
POM121C	-0.355403	80.0363	9.78016e-11	2.77823e-08
LGR6	-1.04789	79.978	9.87101e-11	2.77823e-08
CHMP7	-0.30685	79.8107	1.01366e-10	2.80907e-08
AQP5	1.99697	79.5022	1.06463e-10	2.84741e-08
ABCC2	-2.48397	79.4877	1.06709e-10	2.84741e-08
KIAA1967	-0.367886	79.4418	1.07491e-10	2.84741e-08
ZCCHC8	-0.362609	79.2937	1.1006e-10	2.8732e-08
TH1L	-0.404967	79.0875	1.13743e-10	2.8921e-08
PTRF	0.592713	79.0737	1.13995e-10	2.8921e-08
ATG16L1	0.395547	78.6849	1.21317e-10	3.02174e-08
RAD21	-0.824475	78.6265	1.2246e-10	3.02174e-08
AIF1L	0.71622	78.5076	1.2482e-10	3.03836e-08
GUCY1A3	1.42687	78.3955	1.2709e-10	3.05235e-08
HSPA7	-4.87034	77.5427	1.45844e-10	3.45669e-08
GABRP	2.39111	77.2752	1.52312e-10	3.5631e-08
TLCD2	0.864579	77.0647	1.57616e-10	3.63992e-08
ELOVL5	-0.588261	76.8939	1.62062e-10	3.67813e-08
RTKN	0.505737	76.8451	1.63354e-10	3.67813e-08
SYNGR1	1.35469	76.6292	1.69213e-10	3.763e-08
IL8	-2.23514	76.3878	1.76026e-10	3.804e-08
FUT6	1.89676	76.352	1.77062e-10	3.804e-08
MMP16	-1.07288	76.2761	1.79278e-10	3.804e-08
ADM	0.776403	76.2684	1.79503e-10	3.804e-08
ATHL1	-1.45216	76.0998	1.84537e-10	3.8652e-08
ZCCHC14	-0.313175	75.9466	1.89239e-10	3.91811e-08
FAM125B	-0.631907	75.6969	1.97175e-10	4.03604e-08
COL1A2	-0.990247	75.3786	2.07808e-10	4.20589e-08
NCAPH2	-0.41156	75.2908	2.10845e-10	4.21995e-08
CLIC3	1.07637	75.0333	2.20025e-10	4.35529e-08
HSPA6	-6.19368	74.7911	2.29049e-10	4.48463e-08
MAML1	-0.263883	74.6393	2.34903e-10	4.54979e-08
CCL20	-2.75626	74.3033	2.48426e-10	4.76054e-08
DNMT1	-0.686577	74.0177	2.60564e-10	4.94057e-08
TGFBR1	0.557995	73.771	2.71558e-10	5.09539e-08
ZC3H12A	-0.77564	73.3571	2.91112e-10	5.2729e-08
NFKBIE	-0.689203	73.3403	2.91933e-10	5.2729e-08
CRHR1	1.94984	73.3251	2.92682e-10	5.2729e-08
AKR1B1	-0.439505	73.269	2.95462e-10	5.2729e-08

## Sheet: RUVSeq
	logFC	F	PValue	FDR
KRAS	5.10086	12664.6	2.73619e-49	4.9287e-45
IER5	-0.724219	316.229	6.20147e-20	5.58536e-16
HSPA6	-7.93829	283.01	4.0033e-19	2.40371e-15
DLC1	-1.11856	268.007	9.91407e-19	4.46455e-15
HSPA7	-6.69065	351.532	5.10255e-18	1.83824e-14
DUSP1	-0.937017	229.657	1.25451e-17	3.76624e-14
HSPH1	-1.19923	225.942	1.6352e-17	4.20784e-14
LHFPL2	-0.622751	222.256	2.13498e-17	4.80716e-14
LANCL1	0.575162	201.843	1.00528e-16	2.01201e-13
LXN	0.564834	199.4	1.22084e-16	2.1991e-13
DFNB31	-0.821741	194.287	1.84553e-16	3.02213e-13
DSEL	-0.946728	166.258	2.12056e-15	3.18313e-12
CAV1	0.411432	146.568	1.45565e-14	2.01697e-11
ENGASE	-0.573727	144.899	1.73014e-14	2.22608e-11
NBPF1	-0.514047	133.858	5.65497e-14	6.77346e-11
MAL	4.12174	133.299	6.01651e-14	6.77346e-11
ABHD3	-1.08652	130.853	7.91027e-14	8.38163e-11
MED13L	-0.295021	130.017	8.69447e-14	8.70075e-11
HSPA1B	-3.16892	123.234	1.905e-13	1.80604e-10
DNHD1	-0.904066	122.271	2.13515e-13	1.92302e-10
POM121C	-0.479752	119.455	2.99252e-13	2.48607e-10
DCAF7	0.258507	119.335	3.03633e-13	2.48607e-10
ZNF761	-0.483348	115.619	4.78724e-13	3.74925e-10
PPP1R1B	1.42709	110.833	8.74912e-13	6.56658e-10
TP53BP2	-0.323429	107.665	1.31858e-12	9.50062e-10
C10orf67	0.731578	104.783	1.92991e-12	1.3304e-09
TRIOBP	0.327907	104.538	1.99415e-12	1.3304e-09
CDRT1	-1.35196	104.129	2.10662e-12	1.35524e-09
SEC14L2	0.401325	103.567	2.27185e-12	1.41113e-09
ADAMTSL4	0.564548	102.373	2.67025e-12	1.58174e-09
MB21D1	-1.20773	102.231	2.72215e-12	1.58174e-09
NECAP1	0.279517	100.291	3.55104e-12	1.9989e-09
ANK1	-1.37864	97.492	5.24533e-12	2.86316e-09
CCL2	-2.44376	96.9812	5.63733e-12	2.98663e-09
ZNF518B	-0.390901	96.7493	5.82542e-12	2.9981e-09
SERPINH1	-0.564401	95.8887	6.58315e-12	3.29395e-09
C1orf226	-1.22494	93.7698	8.92662e-12	4.26673e-09
PAG1	-0.845002	93.7125	9.00104e-12	4.26673e-09
PYCR2	0.349013	92.3724	1.09418e-11	5.0537e-09
ABCC2	-0.872178	91.9308	1.16741e-11	5.25713e-09
SMG8	-0.376073	91.5331	1.2378e-11	5.43818e-09
ARG2	-0.42538	90.2811	1.49007e-11	6.39064e-09
TAOK3	-0.247849	89.1596	1.76218e-11	7.3819e-09
ANKRD13A	0.233858	88.7183	1.88316e-11	7.70939e-09
JMJD6	-0.334239	87.3941	2.30171e-11	9.21349e-09
ELOVL5	-0.713976	86.9323	2.46982e-11	9.67149e-09
CNTNAP2	-0.869443	86.0227	2.83997e-11	1.08843e-08
MUM1	-0.338583	85.3311	3.16029e-11	1.18597e-08
PTRF	0.396728	84.6393	3.51898e-11	1.29099e-08
DOCK10	-1.02402	84.5228	3.58349e-11	1.29099e-08
ZSCAN12P1	-0.676486	84.1222	3.81498e-11	1.34744e-08
GPD1L	0.370598	82.6829	4.7855e-11	1.65772e-08
UHMK1	0.28808	82.447	4.96795e-11	1.68845e-08
PHF20	-0.257916	81.6199	5.66758e-11	1.89056e-08
SERPINA3	0.392189	80.6894	6.58046e-11	2.15516e-08
LCE1F	1.4716	79.7947	7.60517e-11	2.44629e-08
ZCCHC8	-0.374215	79.0318	8.61177e-11	2.72107e-08
TJP2	-0.278665	78.9263	8.76155e-11	2.72107e-08
RAD21	-0.451167	78.7044	9.08585e-11	2.77396e-08
HSPA1A	-3.25623	78.3126	9.68968e-11	2.88284e-08
PAPD7	-0.423576	78.2671	9.76256e-11	2.88284e-08
IAH1	0.519614	77.6067	1.08866e-10	3.16292e-08
OTUD6B	0.379395	76.8409	1.23631e-10	3.53487e-08
FBXL16	0.728429	76.5205	1.30422e-10	3.5842e-08
MMP16	-1.01037	76.5024	1.30818e-10	3.5842e-08
TAF15	-0.344768	76.4792	1.31326e-10	3.5842e-08
IL7R	-2.67207	75.9461	1.43598e-10	3.86063e-08
FERMT3	-1.95717	75.2343	1.61899e-10	4.28864e-08
ADCY7	-0.33054	74.6081	1.80031e-10	4.69984e-08
FOXQ1	-1.47274	73.981	2.00346e-10	5.15548e-08
PSG5	0.815825	73.5481	2.1577e-10	5.42601e-08
IL8	-2.15012	73.5181	2.16884e-10	5.42601e-08
RPL13A	0.281766	72.9994	2.37138e-10	5.80556e-08
NHLH1	-1.69052	74.7828	2.39378e-10	5.80556e-08
SRI	0.28326	72.8885	2.41724e-10	5.80556e-08
SFMBT2	-0.630513	72.3941	2.63323e-10	6.24111e-08
CAST	0.226189	71.8968	2.87109e-10	6.71649e-08
ZC3H12A	-0.785127	71.3232	3.17379e-10	7.32942e-08
COL1A1	-0.772019	70.5561	3.63217e-10	8.28181e-08
ACTBL2	-0.821174	70.4419	3.7062e-10	8.34497e-08
NAA16	-0.511353	70.1786	3.88292e-10	8.63494e-08
COL1A2	-0.884378	69.9689	4.02998e-10	8.85269e-08
DTX4	0.242463	69.7644	4.17908e-10	9.06962e-08
TFCP2L1	0.588153	69.6308	4.27963e-10	9.17727e-08
TMOD2	0.613938	69.554	4.33856e-10	9.19418e-08
MRPL19	0.363161	69.468	4.40558e-10	9.22325e-08
DGKD	-0.344342	69.4059	4.45469e-10	9.22325e-08
PYGL	0.213404	69.0312	4.76329e-10	9.75012e-08
USP53	-0.28678	68.5923	5.15357e-10	1.04305e-07
GPBP1	-0.297391	68.3077	5.42456e-10	1.0857e-07
FAM83D	-0.539396	67.9659	5.77005e-10	1.14215e-07
CCL20	-2.23066	67.1487	6.69326e-10	1.3105e-07
ARAP3	-0.411287	66.6049	7.39291e-10	1.43192e-07
C12orf35	-0.620016	66.3871	7.69441e-10	1.45218e-07
CLIC4	0.375832	66.3772	7.70844e-10	1.45218e-07
SLC12A7	-0.487631	66.3554	7.73938e-10	1.45218e-07
LOC100130238	-4.78561	65.2922	9.41899e-10	1.7489e-07
ATHL1	-1.11557	65.2377	9.5149e-10	1.7489e-07
ZZEF1	-0.31536	64.9166	1.01009e-09	1.83786e-07
ADNP2	-0.240912	64.5441	1.08284e-09	1.95052e-07

## Sheet: ComBat
	logFC	t	P.Value	adj.P.Val
KRAS	4.9599	122.102	1.85792e-48	3.34668e-44
HSPA6	-8.07196	-68.9155	1.29089e-39	1.16264e-35
BAG3	-1.69232	-62.6202	3.85714e-38	2.31595e-34
HSPA1A	-3.97155	-60.4877	1.31612e-37	5.92683e-34
DNAJB1	-1.42998	-59.5651	2.268e-37	8.17069e-34
HSPH1	-1.47702	-58.6577	3.90523e-37	1.17242e-33
HSPA1B	-3.80041	-50.3461	8.63424e-35	2.22184e-31
HSP90AA1	-1.67176	-49.3508	1.74566e-34	3.93057e-31
HSPA7	-5.1578	-42.2883	3.98442e-32	7.9746e-29
DNAJA1	-0.983961	-39.7486	3.48701e-31	6.28115e-28
CRYAB	-1.94709	-39.1066	6.16218e-31	1.00909e-27
UBC	-0.974004	-37.8709	1.8914e-30	2.83915e-27
DNAJA4	-2.83521	-36.1623	9.45838e-30	1.31057e-26
HSPA8	-0.990915	-32.6295	3.35812e-28	4.3207e-25
STIP1	-0.606482	-31.1902	1.5973e-27	1.91815e-24
HMOX1	-1.55298	-30.1334	5.24155e-27	5.55398e-24
HSPB8	-1.28103	-30.1261	5.28543e-27	5.55398e-24
FKBP4	-0.698376	-30.0834	5.54997e-27	5.55398e-24
UBB	-0.933746	-29.4841	1.10893e-26	1.05132e-23
HSPD1	-1.03085	-27.9852	6.64076e-26	5.981e-23
ZFAND2A	-1.28585	-27.6307	1.02713e-25	8.81031e-23
IFRD1	-0.828548	-26.9369	2.44808e-25	2.00442e-22
CACYBP	-0.893185	-26.309	5.46913e-25	4.28328e-22
HSP90AA4P	-1.81416	-25.9967	8.21056e-25	6.16237e-22
DNAJB4	-1.04652	-25.2388	2.24191e-24	1.61534e-21
ATF3	-1.56464	-25.0368	2.94332e-24	2.03915e-21
SESN2	-0.707287	-24.9307	3.39859e-24	2.26736e-21
IL7R	-1.37739	-24.0476	1.14975e-23	7.39658e-21
MORC4	-0.705048	-24.0096	1.21262e-23	7.53203e-21
ABCB1	-1.83108	-23.8593	1.4985e-23	8.99748e-21
CHORDC1	-0.890661	-23.4308	2.75771e-23	1.60241e-20
OXTR	-2.08676	-22.8291	6.60452e-23	3.71772e-20
DLC1	-1.25202	-22.2214	1.62887e-22	8.89115e-20
DUSP1	-1.03648	-20.4914	2.40436e-21	1.24482e-18
TCP1	-0.466294	-20.4877	2.41873e-21	1.24482e-18
IER5	-0.703548	-19.7944	7.51458e-21	3.76e-18
GREM1	-2.72863	-19.3397	1.60943e-20	7.83531e-18
ABHD3	-0.757562	-18.9056	3.37759e-20	1.60106e-17
LOC100130238	-3.47173	-18.7462	4.44971e-20	2.05519e-17
HSP90AB1	-0.430678	-18.3898	8.29963e-20	3.73753e-17
ADNP2	-0.352943	-18.3055	9.63193e-20	4.2317e-17
CMTM4	0.412134	18.1738	1.21684e-19	5.21878e-17
CCL26	-3.299	-17.69	2.90657e-19	1.21758e-16
RND3	-0.480553	-17.4561	4.45777e-19	1.82495e-16
IL8	-1.17374	-17.3864	5.06819e-19	2.02874e-16
ZNF761	-0.601091	-17.2204	6.892e-19	2.69882e-16
PTGES3	-0.487187	-17.1438	7.94821e-19	3.04619e-16
PHF20	-0.341694	-16.7722	1.59917e-18	6.00122e-16
LHFPL2	-0.51415	-16.6263	2.11113e-18	7.76077e-16
DSEL	-0.814978	-16.5264	2.55642e-18	9.20976e-16
PMAIP1	-0.708201	-16.471	2.84358e-18	1.00434e-15
DEDD2	-0.651785	-16.2298	4.53534e-18	1.54377e-15
MAL	2.49547	16.229	4.54228e-18	1.54377e-15
NUDC	-0.359388	-16.1476	5.32337e-18	1.77574e-15
LOC727896	-0.838209	-16.0541	6.39331e-18	2.09387e-15
CAV1	0.399832	16.0395	6.5796e-18	2.11381e-15
TSPYL2	-0.522547	-16.0311	6.68889e-18	2.11381e-15
DFNB31	-0.778375	-15.7963	1.06379e-17	3.30381e-15
SLC39A1	-0.307101	-15.7869	1.08389e-17	3.30917e-15
AHSA1	-0.383036	-15.711	1.26075e-17	3.78498e-15
ENGASE	-0.639827	-15.4368	2.18674e-17	6.45734e-15
CAP2	-0.636415	-15.2519	3.18264e-17	9.2466e-15
MGP	0.963341	15.1121	4.23724e-17	1.21151e-14
PPP1R15A	-0.586939	-15.0367	4.94905e-17	1.39293e-14
PLXNA2	-0.502756	-14.9262	6.21867e-17	1.72334e-14
ANPEP	0.72655	14.9025	6.53162e-17	1.78264e-14
KCNN4	0.604135	14.7107	9.74363e-17	2.61958e-14
HSPE1	-0.839525	-14.6793	1.04055e-16	2.75639e-14
CCDC117	-0.60129	-14.6597	1.08433e-16	2.83072e-14
LXN	0.550259	14.6177	1.18426e-16	3.04744e-14
ULBP1	-1.03893	-14.4156	1.81604e-16	4.60738e-14
DNAJB6	-0.397226	-14.398	1.8851e-16	4.71615e-14
PYGB	0.291493	14.1971	2.89652e-16	7.14726e-14
MRPL18	-0.519575	-14.1518	3.19331e-16	7.77313e-14
MB21D1	-1.38027	-14.1112	3.48529e-16	8.37074e-14
SERPINH1	-0.611308	-14.009	4.34727e-16	1.03036e-13
TNPO3	-0.21957	-13.9839	4.59081e-16	1.07395e-13
SPON1	0.797618	13.8181	6.59113e-16	1.52213e-13
RAD21	-0.343782	-13.785	7.08721e-16	1.61597e-13
SIPA1L2	-0.380706	-13.759	7.50245e-16	1.68927e-13
LOXL4	0.929416	13.7209	8.15916e-16	1.81446e-13
INPP5D	-0.423295	-13.7008	8.52866e-16	1.8735e-13
SERPINA3	0.488135	13.6944	8.64868e-16	1.87697e-13
ANGPTL4	0.947538	13.6545	9.44479e-16	2.02534e-13
SH3BGR	-1.09581	-13.6362	9.83442e-16	2.08409e-13
POM121C	-0.405283	-13.6213	1.01641e-15	2.1289e-13
NKIRAS2	-0.489193	-13.5639	1.15417e-15	2.38966e-13
ADCY7	-0.415686	-13.552	1.18495e-15	2.42552e-13
LANCL1	0.407146	13.544	1.20612e-15	2.4411e-13
ABCC2	-0.840987	-13.4802	1.39028e-15	2.78257e-13
MED13L	-0.299036	-13.4599	1.45463e-15	2.87936e-13
PAQR3	-0.486286	-13.3696	1.77953e-15	3.48419e-13
DDX39A	-0.335351	-13.3402	1.9009e-15	3.68181e-13
TIMP3	0.248899	13.332	1.93625e-15	3.71039e-13
RGS2	-0.761885	-13.1731	2.76967e-15	5.25159e-13
KLK6	0.746598	12.9754	4.34247e-15	8.14801e-13
STARD3NL	-0.383834	-12.9087	5.05786e-15	9.3925e-13
HSP90AB3P	-0.434384	-12.7995	6.50215e-15	1.19513e-12
NBPF1	-0.486328	-12.7289	7.65451e-15	1.39273e-12
JMJD6	-0.384465	-12.7244	7.7345e-15	1.39321e-12

## Sheet: ComBat-Seq
	logFC	F	PValue	FDR
KRAS	4.98693	24705.1	2.62286e-58	4.72455e-54
DNAJB1	-1.41241	3576.57	2.65326e-41	2.38966e-37
BAG3	-1.67421	2942.18	1.34685e-39	8.08694e-36
HSPA6	-7.78228	2768.09	4.58383e-39	2.06421e-35
HSPA1A	-3.94971	2666.8	9.68458e-39	3.48897e-35
HSPH1	-1.45809	2458.38	4.95034e-38	1.48617e-34
HSP90AA1	-1.65656	1787.27	2.89038e-35	7.43778e-32
CRYAB	-1.92552	1598.64	2.65784e-34	5.98446e-31
HSPA1B	-3.75025	1483.82	1.16678e-33	2.33525e-30
DNAJA1	-0.964517	1349.64	7.62354e-33	1.37323e-29
UBC	-0.956919	1233.44	4.51296e-32	7.39018e-29
UBB	-0.914449	962.469	5.89538e-30	8.84945e-27
HSPB8	-1.26131	941.585	9.05127e-30	1.25416e-26
HSPA8	-0.971153	816.924	1.43883e-28	1.85126e-25
STIP1	-0.5862	749.591	7.61837e-28	9.14864e-25
FKBP4	-0.67877	730.381	1.25812e-27	1.41641e-24
CACYBP	-0.873715	723.156	1.5243e-27	1.61513e-24
HSPD1	-1.0139	684.544	4.38859e-27	4.17714e-24
HMOX1	-1.54495	684.403	4.40602e-27	4.17714e-24
IFRD1	-0.809772	654.661	1.03492e-26	9.321e-24
ZFAND2A	-1.27119	648.606	1.23694e-26	1.061e-23
DNAJB4	-1.02666	551.194	2.76454e-25	2.26353e-22
CMTM4	0.435989	540.302	4.03777e-25	3.16227e-22
MORC4	-0.684303	524.243	7.15173e-25	5.36767e-22
ATF3	-1.5713	522.505	7.61576e-25	5.4873e-22
HSP90AA4P	-1.80964	516.621	9.43487e-25	6.53655e-22
SESN2	-0.688085	511.586	1.13535e-24	7.57446e-22
IL7R	-1.37237	480.788	3.6597e-24	2.35437e-21
CHORDC1	-0.872788	469.022	5.82939e-24	3.62086e-21
DLC1	-1.2327	453.994	1.07344e-23	6.4453e-21
IER5	-0.684215	421.149	4.36045e-23	2.5337e-20
DUSP1	-1.01648	406.123	8.5637e-23	4.82056e-20
OXTR	-2.07153	393.443	1.54101e-22	8.41159e-20
KLK6	0.771962	383.688	2.4504e-22	1.29821e-19
MGP	0.984753	378.571	3.13879e-22	1.6154e-19
RND3	-0.461039	372.2	4.29034e-22	2.14672e-19
CAV1	0.422781	368.493	5.15735e-22	2.51079e-19
TCP1	-0.44593	326.495	4.70492e-21	2.23026e-18
LHFPL2	-0.492415	314.951	9.03276e-21	4.17198e-18
ABHD3	-0.737922	297.338	2.54863e-20	1.14771e-17
SPON1	0.819763	292.962	3.32569e-20	1.46111e-17
DEDD2	-0.634973	289.587	4.09307e-20	1.75544e-17
ANGPTL4	0.958063	285.269	5.35532e-20	2.24338e-17
ANPEP	0.763567	281.735	6.69131e-20	2.73933e-17
IL8	-1.17174	280.17	7.39028e-20	2.95825e-17
LANCL1	0.43117	270.21	1.40741e-19	5.51125e-17
PYGB	0.315222	265.896	1.87244e-19	7.17621e-17
PMAIP1	-0.691905	265.128	1.97092e-19	7.3963e-17
MAL	5.04092	263.654	2.17526e-19	7.99654e-17
PTGES3	-0.466306	260.641	2.66572e-19	9.60352e-17
HSPE1	-0.828174	256.581	3.51709e-19	1.24222e-16
PPP1R15A	-0.564904	256.06	3.64548e-19	1.26281e-16
DNAJB6	-0.375299	249.173	5.89036e-19	2.00195e-16
LOC727896	-0.82011	248.32	6.25586e-19	2.08679e-16
LXN	0.574191	246.98	6.87918e-19	2.25299e-16
ZNF761	-0.579766	242.768	9.29899e-19	2.99112e-16
ADNP2	-0.332121	241.259	1.03711e-18	3.27411e-16
HSP90AB1	-0.410038	241.033	1.05423e-18	3.27411e-16
KRT19	0.663303	240.711	1.07915e-18	3.2947e-16
DSEL	-0.793218	238.253	1.29111e-18	3.87613e-16
KCNN4	0.62717	233.5	1.83459e-18	5.41745e-16
SERPINA3	0.509766	232.259	2.0127e-18	5.84755e-16
CCDC117	-0.584138	231.643	2.10794e-18	6.02705e-16
AHSA1	-0.36356	226.607	3.08707e-18	8.68866e-16
ABCC2	-0.860107	225.95	3.24645e-18	8.99667e-16
NKIRAS2	-0.467827	224.03	3.76323e-18	1.02708e-15
MYLK	0.44268	223.374	3.95926e-18	1.06445e-15
MRPL18	-0.501233	222.104	4.36934e-18	1.15743e-15
RAD21	-0.319274	221.913	4.43457e-18	1.15768e-15
DCAF7	0.249706	219.928	5.1789e-18	1.33268e-15
NUDC	-0.338905	219.133	5.51264e-18	1.39858e-15
CAP2	-0.622583	216.988	6.53087e-18	1.6339e-15
PHF20	-0.320854	215.097	7.59256e-18	1.87349e-15
INPP5D	-0.404428	214.426	8.01109e-18	1.95005e-15
ENGASE	-0.619441	207.782	1.37417e-17	3.3004e-15
MB21D1	-1.43215	202.068	2.21142e-17	5.24136e-15
TSPYL2	-0.505528	201.417	2.3364e-17	5.46566e-15
HEG1	0.343772	200.069	2.61909e-17	6.04841e-15
SOD2	-0.412994	188.018	7.48716e-17	1.70717e-14
CNTNAP2	-1.0518	185.269	9.5889e-17	2.15906e-14
TIMP3	0.273128	183.914	1.08451e-16	2.41175e-14
KCNK5	0.720457	182.673	1.21472e-16	2.66838e-14
DFNB31	-0.770809	181.166	1.39523e-16	3.02798e-14
SLC39A1	-0.282446	178.874	1.72556e-16	3.70031e-14
EIF5	-0.313714	177.422	1.97655e-16	4.18866e-14
ETS1	-0.371862	176.981	2.06013e-16	4.29688e-14
PAQR3	-0.470899	176.903	2.07533e-16	4.29688e-14
H2AFY	-0.236521	176.693	2.11675e-16	4.33285e-14
SIPA1L2	-0.359986	176.465	2.16266e-16	4.37709e-14
IGSF3	0.315188	174.908	2.50584e-16	5.01529e-14
STARD3NL	-0.363082	170.693	3.75352e-16	7.4299e-14
SLC36A1	0.345347	170.428	3.8513e-16	7.5406e-14
STC1	0.691723	169.551	4.194e-16	8.12327e-14
PLXNA2	-0.475695	166.641	5.57881e-16	1.06905e-13
ADAMTSL4	0.5356	166.437	5.69214e-16	1.07929e-13
MED13L	-0.277282	166.218	5.81699e-16	1.09147e-13
CD14	0.957258	165.528	6.22865e-16	1.15667e-13
CLIP4	0.335831	162.322	8.58442e-16	1.57787e-13
MBP	-0.257895	161.794	9.05491e-16	1.64186e-13
CAST	0.240482	161.728	9.11486e-16	1.64186e-13
