# Supplementary material for: ComBat-seq: batch effect adjustment for RNA-seq count data
Source: NAR Genom Bioinform. 2020 Sep 21;2(3):lqaa078. doi: 10.1093/nargab/lqaa078 (PMC7518324; doi:10.1093/nargab/lqaa078)
Supplement: lqaa078_Supplemental_Files [file lqaa078_supplemental_files.zip › SupplementaryDataS4_DEgenes_summarystats.xlsx]

## Sheet: Number of DE genes
	HER2	EGFR	KRAS
Unadjusted	489	10893	4085
One-step	3494	1834	3155
ComBat	5980	4528	4996
RUV-Seq	2859	1219	9086
SVA-Seq	1728	1574	9013
ComBat-Seq	4612	4680	4964

## Sheet: DE gene overlap - HER2
	Unadjusted	One-step	ComBat	RUV-Seq	SVA-Seq	ComBat-Seq
Unadjusted		480	445	489	489	487
One-step			2678	2010	1417	3273
ComBat				2271	1354	3486
RUV-Seq					1597	2432
SVA-Seq						1545
ComBat-Seq

## Sheet: DE gene overlap - EGFR
	Unadjusted	One-step	ComBat	RUV-Seq	SVA-Seq	ComBat-Seq
Unadjusted		1384	3240	1007	1502	3600
One-step			1824	893	829	1790
ComBat				1202	1277	3826
RUV-Seq					754	1175
SVA-Seq						1380
ComBat-Seq

## Sheet: DE gene overlap - KRAS
	Unadjusted	One-step	ComBat	RUV-Seq	SVA-Seq	ComBat-Seq
Unadjusted		1021	1525	3779	4051	1659
One-step			3085	1885	1985	2991
ComBat				2941	2985	4109
RUV-Seq					5772	3065
SVA-Seq						3114
ComBat-Seq
